# Supplementary material for: In Silico Mechanistic Profiling to Probe Small Molecule Binding to Sulfotransferases
Source: PLoS One. 2013 Sep 6;8(9):e73587. doi: 10.1371/journal.pone.0073587 (PMC3765257; doi:10.1371/journal.pone.0073587)
Supplement: Dataset S1 — Active compound centroids for SULT1A1. (SDF) [file pone.0073587.s001.sdf]

*****
 OpenBabel02251315183D

 11 11  0  0  0  0  0  0  0  0999 V2000
    2.2949    1.0620   -0.3352 C   0  0  0  0  0
    3.6188    0.9780    0.1440 C   0  0  0  0  0
    3.8661    0.5448    1.4607 C   0  0  0  0  0
    2.7946    0.2076    2.3080 C   0  0  0  0  0
    1.4725    0.3012    1.8359 C   0  0  0  0  0
    1.2185    0.7004    0.5066 C   0  0  0  0  0
    2.0592    1.4770   -1.6066 O   0  0  0  0  0
    4.6611    1.2943   -0.6610 O   0  0  0  0  0
   -0.0695    0.7419    0.0453 O   0  0  0  0  0
   -0.4845   -0.5009   -0.5543 C   0  0  0  0  0
    3.1262   -0.3734    4.0432 Br  0  0  0  0  0
  1  2  2  0  0  0
  1  6  1  0  0  0
  7  1  1  0  0  0
  2  3  1  0  0  0
  8  2  1  0  0  0
  3  4  2  0  0  0
  4  5  1  0  0  0
  4 11  1  0  0  0
  5  6  2  0  0  0
  6  9  1  0  0  0
  9 10  1  0  0  0
M  END
$$$$
104954
 OpenBabel02251315183D

 30 32  0  0  0  0  0  0  0  0999 V2000
   -5.7852   -0.2684   -0.0194 O   0  0  0  0  0
   -2.3546    1.0368    0.0023 N   0  0  0  0  0
   -2.9402   -1.1121    0.0044 N   0  0  0  0  0
   -0.6931   -2.0307    0.0035 N   0  0  0  0  0
   -4.6595    0.5684    0.0046 N   0  0  0  0  0
   -1.1798    0.3354    0.0021 C   0  0  0  0  0
   -1.5727   -0.9982    0.0034 C   0  0  0  0  0
    1.0750   -0.3411    0.0011 C   0  0  0  0  0
    0.1598    0.7083    0.0010 C   0  0  0  0  0
   -3.3785    0.1279    0.0038 C   0  0  0  0  0
    2.4950   -0.0705   -0.0004 C   0  0  0  0  0
   -2.4751    2.4783    0.0024 C   0  0  0  0  0
    0.6065   -1.6507    0.0025 C   0  0  0  0  0
    3.1803    0.0594   -1.2091 C   0  0  0  0  0
    3.1824    0.0615    1.2068 C   0  0  0  0  0
    4.5505    0.3206   -1.2107 C   0  0  0  0  0
    4.5526    0.3228    1.2053 C   0  0  0  0  0
    5.2366    0.4524   -0.0035 C   0  0  0  0  0
    0.4707    1.7467   -0.0001 H   0  0  0  0  0
   -1.4888    2.9453   -0.0004 H   0  0  0  0  0
   -3.0211    2.7786   -0.8958 H   0  0  0  0  0
   -3.0165    2.7789    0.9033 H   0  0  0  0  0
    1.3025   -2.4872    0.0026 H   0  0  0  0  0
    2.6609   -0.0403   -2.1594 H   0  0  0  0  0
    2.6648   -0.0364    2.1582 H   0  0  0  0  0
   -4.8985    1.5558    0.0084 H   0  0  0  0  0
    5.0832    0.4215   -2.1517 H   0  0  0  0  0
    5.0871    0.4254    2.1452 H   0  0  0  0  0
    6.3035    0.6558   -0.0046 H   0  0  0  0  0
   -6.1778   -0.0874    0.8515 H   0  0  0  0  0
  1  5  1  0  0  0
  1 30  1  0  0  0
  2  6  1  0  0  0
  2 10  1  0  0  0
  2 12  1  0  0  0
  3  7  1  0  0  0
  3 10  2  0  0  0
  4  7  2  0  0  0
  4 13  1  0  0  0
  5 10  1  0  0  0
  5 26  1  0  0  0
  6  7  1  0  0  0
  6  9  2  0  0  0
  8  9  1  0  0  0
  8 11  1  0  0  0
  8 13  2  0  0  0
  9 19  1  0  0  0
 11 14  2  0  0  0
 11 15  1  0  0  0
 12 20  1  0  0  0
 12 21  1  0  0  0
 12 22  1  0  0  0
 13 23  1  0  0  0
 14 16  1  0  0  0
 14 24  1  0  0  0
 15 17  2  0  0  0
 15 25  1  0  0  0
 16 18  2  0  0  0
 16 27  1  0  0  0
 17 18  1  0  0  0
 17 28  1  0  0  0
 18 29  1  0  0  0
M  END
$$$$
10805
 OpenBabel02251315183D

 25 25  0  0  0  0  0  0  0  0999 V2000
    2.6732    0.0071   -1.7497 O   0  0  0  0  0
   -2.2082   -1.3946   -0.6266 O   0  0  0  0  0
    2.7019   -0.6603    1.8454 O   0  0  0  0  0
   -3.1706    1.0547    0.2686 O   0  0  0  0  0
    2.3791    0.2534   -0.3689 C   0  0  0  0  0
    0.9119    0.4618   -0.2018 C   0  0  0  0  0
    0.0225   -0.5721   -0.4945 C   0  0  0  0  0
    2.9250   -0.9154    0.4659 C   0  0  0  0  0
    0.4289    1.6910    0.2474 C   0  0  0  0  0
   -1.3498   -0.3771   -0.3378 C   0  0  0  0  0
   -1.8327    0.8519    0.1114 C   0  0  0  0  0
   -0.9435    1.8860    0.4038 C   0  0  0  0  0
   -2.5376   -2.2864    0.4366 C   0  0  0  0  0
    2.9155    1.1667   -0.0827 H   0  0  0  0  0
    0.3848   -1.5313   -0.8556 H   0  0  0  0  0
    2.4605   -1.8697    0.1959 H   0  0  0  0  0
    4.0025   -1.0239    0.2993 H   0  0  0  0  0
    1.1083    2.5067    0.4800 H   0  0  0  0  0
   -1.3062    2.8484    0.7547 H   0  0  0  0  0
    3.6377   -0.0883   -1.8303 H   0  0  0  0  0
    3.0697   -1.4137    2.3379 H   0  0  0  0  0
   -3.3182    1.9617    0.5872 H   0  0  0  0  0
   -3.0220   -1.7468    1.2565 H   0  0  0  0  0
   -1.6402   -2.7966    0.8006 H   0  0  0  0  0
   -3.2343   -3.0360    0.0517 H   0  0  0  0  0
  1  5  1  0  0  0
  1 20  1  0  0  0
  2 10  1  0  0  0
  2 13  1  0  0  0
  3  8  1  0  0  0
  3 21  1  0  0  0
  4 11  1  0  0  0
  4 22  1  0  0  0
  5  6  1  0  0  0
  5  8  1  0  0  0
  5 14  1  0  0  0
  6  7  2  0  0  0
  6  9  1  0  0  0
  7 10  1  0  0  0
  7 15  1  0  0  0
  8 16  1  0  0  0
  8 17  1  0  0  0
  9 12  2  0  0  0
  9 18  1  0  0  0
 10 11  2  0  0  0
 11 12  1  0  0  0
 12 19  1  0  0  0
 13 23  1  0  0  0
 13 24  1  0  0  0
 13 25  1  0  0  0
M  END
$$$$
11349
 OpenBabel02251315183D

 28 30  0  0  0  0  0  0  0  0999 V2000
   -0.2391   -1.0086   -0.0050 O   0  0  0  0  0
    0.8527    2.5120   -0.0166 O   0  0  0  0  0
   -1.9224    2.7024   -0.0034 O   0  0  0  0  0
   -2.2401    0.3655    0.0018 C   0  0  0  0  0
    0.5385    0.1383    0.0082 C   0  0  0  0  0
   -1.6034   -0.8736   -0.0018 C   0  0  0  0  0
    1.9840   -0.1471    0.0045 C   0  0  0  0  0
    0.0500    1.3919    0.0029 C   0  0  0  0  0
   -1.4199    1.5866    0.0005 C   0  0  0  0  0
   -3.6350    0.4421    0.0049 C   0  0  0  0  0
   -2.3591   -2.0464   -0.0031 C   0  0  0  0  0
    2.6733   -0.2756    1.2109 C   0  0  0  0  0
    2.6648   -0.2891   -1.2052 C   0  0  0  0  0
   -4.3887   -0.7323    0.0042 C   0  0  0  0  0
   -3.7523   -1.9742    0.0000 C   0  0  0  0  0
    4.0419   -0.5455    1.2076 C   0  0  0  0  0
    4.0333   -0.5591   -1.2084 C   0  0  0  0  0
    4.7217   -0.6873   -0.0019 C   0  0  0  0  0
   -4.1486    1.3993    0.0076 H   0  0  0  0  0
   -1.8715   -3.0175   -0.0063 H   0  0  0  0  0
    2.1569   -0.1681    2.1617 H   0  0  0  0  0
    2.1417   -0.1923   -2.1536 H   0  0  0  0  0
   -5.4737   -0.6798    0.0066 H   0  0  0  0  0
   -4.3427   -2.8859   -0.0007 H   0  0  0  0  0
    4.5780   -0.6454    2.1468 H   0  0  0  0  0
    4.5629   -0.6696   -2.1501 H   0  0  0  0  0
    5.7873   -0.8975   -0.0045 H   0  0  0  0  0
    1.7869    2.2485   -0.0164 H   0  0  0  0  0
  1  5  1  0  0  0
  1  6  1  0  0  0
  2  8  1  0  0  0
  2 28  1  0  0  0
  3  9  2  0  0  0
  4  6  2  0  0  0
  4  9  1  0  0  0
  4 10  1  0  0  0
  5  7  1  0  0  0
  5  8  2  0  0  0
  6 11  1  0  0  0
  7 12  2  0  0  0
  7 13  1  0  0  0
  8  9  1  0  0  0
 10 14  2  0  0  0
 10 19  1  0  0  0
 11 15  2  0  0  0
 11 20  1  0  0  0
 12 16  1  0  0  0
 12 21  1  0  0  0
 13 17  2  0  0  0
 13 22  1  0  0  0
 14 15  1  0  0  0
 14 23  1  0  0  0
 15 24  1  0  0  0
 16 18  2  0  0  0
 16 25  1  0  0  0
 17 18  1  0  0  0
 17 26  1  0  0  0
 18 27  1  0  0  0
M  END
$$$$
119346
 OpenBabel02251315183D

 23 24  0  0  0  0  0  0  0  0999 V2000
    3.2653    2.7778   -0.4875 Cl  0  0  0  0  0
    3.6478   -2.5498    0.5321 Cl  0  0  0  0  0
   -4.0106    2.1383    0.7640 Cl  0  0  0  0  0
   -5.4009   -0.6234   -0.1922 Cl  0  0  0  0  0
    4.6815    0.2068    0.0481 O   0  0  0  0  0
    0.5393   -0.1073   -0.0391 C   0  0  0  0  0
   -0.9031   -0.2167   -0.0700 C   0  0  0  0  0
    1.3194   -1.2381    0.2020 C   0  0  0  0  0
    1.1495    1.1290   -0.2509 C   0  0  0  0  0
   -1.6942    0.8670    0.3114 C   0  0  0  0  0
   -1.5025   -1.4069   -0.4824 C   0  0  0  0  0
    2.5400    1.2344   -0.2217 C   0  0  0  0  0
    2.7100   -1.1326    0.2314 C   0  0  0  0  0
    3.3203    0.1036    0.0195 C   0  0  0  0  0
   -3.0847    0.7606    0.2804 C   0  0  0  0  0
   -2.8929   -1.5132   -0.5133 C   0  0  0  0  0
   -3.6840   -0.4296   -0.1318 C   0  0  0  0  0
    0.8721   -2.2088    0.4021 H   0  0  0  0  0
    0.5703    2.0219   -0.4737 H   0  0  0  0  0
   -1.2552    1.7957    0.6683 H   0  0  0  0  0
   -0.9290   -2.2660   -0.8191 H   0  0  0  0  0
   -3.3439   -2.4456   -0.8439 H   0  0  0  0  0
    4.9235    1.1343   -0.1185 H   0  0  0  0  0
  1 12  1  0  0  0
  2 13  1  0  0  0
  3 15  1  0  0  0
  4 17  1  0  0  0
  5 14  1  0  0  0
  5 23  1  0  0  0
  6  7  1  0  0  0
  6  8  2  0  0  0
  6  9  1  0  0  0
  7 10  2  0  0  0
  7 11  1  0  0  0
  8 13  1  0  0  0
  8 18  1  0  0  0
  9 12  2  0  0  0
  9 19  1  0  0  0
 10 15  1  0  0  0
 10 20  1  0  0  0
 11 16  2  0  0  0
 11 21  1  0  0  0
 12 14  1  0  0  0
 13 14  2  0  0  0
 15 17  2  0  0  0
 16 17  1  0  0  0
 16 22  1  0  0  0
M  END
$$$$
12066
 OpenBabel02251315183D

 15 15  0  0  0  0  0  0  0  0999 V2000
    1.8511    2.7191   -0.0002 Cl  0  0  0  0  0
    1.8510   -2.7191   -0.0003 Cl  0  0  0  0  0
    3.0803   -0.0001    0.0001 O   0  0  0  0  0
   -3.1031   -1.0976   -0.0003 O   0  0  0  0  0
   -3.1031    1.0977    0.0002 O   0  0  0  0  0
   -2.4951    0.0000   -0.0001 N   0  0  0  0  0
   -1.0751    0.0000    0.0001 C   0  0  0  0  0
   -0.3777   -1.2079    0.0003 C   0  0  0  0  0
   -0.3776    1.2079   -0.0001 C   0  0  0  0  0
    1.7148   -0.0001    0.0001 C   0  0  0  0  0
    1.0173    1.2080   -0.0001 C   0  0  0  0  0
    1.0172   -1.2080    0.0003 C   0  0  0  0  0
   -0.9028   -2.1607    0.0003 H   0  0  0  0  0
   -0.9028    2.1607   -0.0003 H   0  0  0  0  0
    3.3880    0.9228    0.0000 H   0  0  0  0  0
  1 11  1  0  0  0
  2 12  1  0  0  0
  3 10  1  0  0  0
  3 15  1  0  0  0
  4  6  1  0  0  0
  5  6  2  0  0  0
  6  7  1  0  0  0
  7  8  2  0  0  0
  7  9  1  0  0  0
  8 12  1  0  0  0
  8 13  1  0  0  0
  9 11  2  0  0  0
  9 14  1  0  0  0
 10 11  1  0  0  0
 10 12  2  0  0  0
M  END
$$$$
123600
 OpenBabel02251315183D

 38 38  0  0  0  0  0  0  0  0999 V2000
    0.7810   -0.5082   -2.1924 O   0  0  0  0  0
   -4.5721   -0.3760    1.0118 O   0  0  0  0  0
   -3.7480    2.3351   -0.8880 O   0  0  0  0  0
    3.0762   -0.3870   -0.4599 N   0  0  0  0  0
    4.0256    0.3441    0.3858 C   0  0  0  0  0
    1.7189   -0.2163    0.0303 C   0  0  0  0  0
    0.7215   -0.9820   -0.8476 C   0  0  0  0  0
    5.4366    0.1424   -0.1767 C   0  0  0  0  0
    3.6569    1.8312    0.3604 C   0  0  0  0  0
    3.9481   -0.1937    1.8196 C   0  0  0  0  0
   -0.6974   -0.8145   -0.3497 C   0  0  0  0  0
   -1.2297    0.4586   -0.2407 C   0  0  0  0  0
   -1.4323   -1.9382   -0.0138 C   0  0  0  0  0
   -2.5378    0.6126    0.2186 C   0  0  0  0  0
   -3.2931   -0.5087    0.5616 C   0  0  0  0  0
   -2.7404   -1.7841    0.4454 C   0  0  0  0  0
   -3.1140    1.9849    0.3355 C   0  0  0  0  0
    1.5901   -0.5833    1.0534 H   0  0  0  0  0
    1.4393    0.8389   -0.0001 H   0  0  0  0  0
    3.3143   -1.3785   -0.4743 H   0  0  0  0  0
    0.9886   -2.0462   -0.8685 H   0  0  0  0  0
    5.7193   -0.9169   -0.1774 H   0  0  0  0  0
    6.1817    0.6818    0.4191 H   0  0  0  0  0
    5.5108    0.5083   -1.2076 H   0  0  0  0  0
    2.7753    2.0768    0.9621 H   0  0  0  0  0
    3.4959    2.1937   -0.6620 H   0  0  0  0  0
    4.4760    2.4289    0.7802 H   0  0  0  0  0
    3.0453    0.1158    2.3563 H   0  0  0  0  0
    4.7909    0.1867    2.4106 H   0  0  0  0  0
    4.0113   -1.2880    1.8472 H   0  0  0  0  0
   -0.6554    1.3355   -0.5256 H   0  0  0  0  0
   -1.0131   -2.9364   -0.0998 H   0  0  0  0  0
    1.7052   -0.5831   -2.4858 H   0  0  0  0  0
   -3.3235   -2.6618    0.7109 H   0  0  0  0  0
   -3.8229    2.0820    1.1640 H   0  0  0  0  0
   -2.3186    2.7150    0.5274 H   0  0  0  0  0
   -4.9430    0.4740    0.7264 H   0  0  0  0  0
   -4.0919    3.2386   -0.7826 H   0  0  0  0  0
  1  7  1  0  0  0
  1 33  1  0  0  0
  2 15  1  0  0  0
  2 37  1  0  0  0
  3 17  1  0  0  0
  3 38  1  0  0  0
  4  5  1  0  0  0
  4  6  1  0  0  0
  4 20  1  0  0  0
  5  8  1  0  0  0
  5  9  1  0  0  0
  5 10  1  0  0  0
  6  7  1  0  0  0
  6 18  1  0  0  0
  6 19  1  0  0  0
  7 11  1  0  0  0
  7 21  1  0  0  0
  8 22  1  0  0  0
  8 23  1  0  0  0
  8 24  1  0  0  0
  9 25  1  0  0  0
  9 26  1  0  0  0
  9 27  1  0  0  0
 10 28  1  0  0  0
 10 29  1  0  0  0
 10 30  1  0  0  0
 11 12  2  0  0  0
 11 13  1  0  0  0
 12 14  1  0  0  0
 12 31  1  0  0  0
 13 16  2  0  0  0
 13 32  1  0  0  0
 14 15  2  0  0  0
 14 17  1  0  0  0
 15 16  1  0  0  0
 16 34  1  0  0  0
 17 35  1  0  0  0
 17 36  1  0  0  0
M  END
$$$$
13393711
 OpenBabel02251315183D

 28 29  0  0  0  0  0  0  0  0999 V2000
    4.7691    0.5805   -0.4690 O   0  0  0  0  0
   -5.0323    0.1352   -0.2601 O   0  0  0  0  0
    2.7984    1.1485   -1.4330 O   0  0  0  0  0
    2.7755   -0.4809    0.3865 C   0  0  0  0  0
    1.2993   -0.5904    0.2056 C   0  0  0  0  0
   -0.9046    0.4389    0.2469 C   0  0  0  0  0
   -1.4809   -0.7957   -0.1358 C   0  0  0  0  0
    0.4872    0.5249    0.4131 C   0  0  0  0  0
    0.7325   -1.8046   -0.1707 C   0  0  0  0  0
   -0.6484   -1.9080   -0.3407 C   0  0  0  0  0
    3.1984   -0.1009    1.8202 C   0  0  0  0  0
   -1.7370    1.5514    0.4515 C   0  0  0  0  0
   -2.8728   -0.8814   -0.3022 C   0  0  0  0  0
    3.4185    0.5004   -0.5998 C   0  0  0  0  0
   -3.6849    0.2340   -0.0942 C   0  0  0  0  0
   -3.1180    1.4482    0.2818 C   0  0  0  0  0
    3.2292   -1.4556    0.1591 H   0  0  0  0  0
    0.9324    1.4735    0.7083 H   0  0  0  0  0
    1.3504   -2.6831   -0.3366 H   0  0  0  0  0
   -1.0696   -2.8669   -0.6352 H   0  0  0  0  0
    2.9144    0.9286    2.0652 H   0  0  0  0  0
    2.7282   -0.7661    2.5529 H   0  0  0  0  0
    4.2836   -0.1794    1.9463 H   0  0  0  0  0
   -1.3158    2.5106    0.7458 H   0  0  0  0  0
   -3.3251   -1.8270   -0.5965 H   0  0  0  0  0
   -3.7455    2.3202    0.4447 H   0  0  0  0  0
    5.1613    1.2102   -1.1108 H   0  0  0  0  0
   -5.2525   -0.7756   -0.5210 H   0  0  0  0  0
  1 14  1  0  0  0
  1 27  1  0  0  0
  2 15  1  0  0  0
  2 28  1  0  0  0
  3 14  2  0  0  0
  4  5  1  0  0  0
  4 11  1  0  0  0
  4 14  1  0  0  0
  4 17  1  0  0  0
  5  8  2  0  0  0
  5  9  1  0  0  0
  6  7  2  0  0  0
  6  8  1  0  0  0
  6 12  1  0  0  0
  7 10  1  0  0  0
  7 13  1  0  0  0
  8 18  1  0  0  0
  9 10  2  0  0  0
  9 19  1  0  0  0
 10 20  1  0  0  0
 11 21  1  0  0  0
 11 22  1  0  0  0
 11 23  1  0  0  0
 12 16  2  0  0  0
 12 24  1  0  0  0
 13 15  2  0  0  0
 13 25  1  0  0  0
 15 16  1  0  0  0
 16 26  1  0  0  0
M  END
$$$$
14530
 OpenBabel02251315183D

 19 19  0  0  0  0  0  0  0  0999 V2000
   -2.2341    1.8592    0.0008 O   0  0  0  0  0
   -3.2097   -0.7430    0.0002 O   0  0  0  0  0
    2.7861    1.3455   -0.0005 O   0  0  0  0  0
    0.8838   -0.0490   -0.0009 C   0  0  0  0  0
   -0.0023    1.0283   -0.0005 C   0  0  0  0  0
    0.3939   -1.3551   -0.0008 C   0  0  0  0  0
   -1.3784    0.7994    0.0001 C   0  0  0  0  0
   -1.8681   -0.5067    0.0002 C   0  0  0  0  0
   -0.9820   -1.5840   -0.0002 C   0  0  0  0  0
    2.3185    0.1893    0.0001 C   0  0  0  0  0
    3.2925   -0.9839    0.0015 C   0  0  0  0  0
    0.3615    2.0530   -0.0003 H   0  0  0  0  0
    1.0478   -2.2216   -0.0010 H   0  0  0  0  0
   -1.3506   -2.6064   -0.0001 H   0  0  0  0  0
    3.1601   -1.5864   -0.9008 H   0  0  0  0  0
    3.1577   -1.5863    0.9035 H   0  0  0  0  0
    4.3170   -0.5982    0.0028 H   0  0  0  0  0
   -3.1450    1.5169    0.0011 H   0  0  0  0  0
   -3.3622   -1.7036    0.0001 H   0  0  0  0  0
  1  7  1  0  0  0
  1 18  1  0  0  0
  2  8  1  0  0  0
  2 19  1  0  0  0
  3 10  2  0  0  0
  4  5  2  0  0  0
  4  6  1  0  0  0
  4 10  1  0  0  0
  5  7  1  0  0  0
  5 12  1  0  0  0
  6  9  2  0  0  0
  6 13  1  0  0  0
  7  8  2  0  0  0
  8  9  1  0  0  0
  9 14  1  0  0  0
 10 11  1  0  0  0
 11 15  1  0  0  0
 11 16  1  0  0  0
 11 17  1  0  0  0
M  END
$$$$
16497
 OpenBabel02251315183D

 23 23  0  0  0  0  0  0  0  0999 V2000
   -1.9210    2.0256   -0.0009 O   0  0  0  0  0
   -3.2699   -0.4049    0.0002 O   0  0  0  0  0
    2.3722   -0.2970    0.0003 C   0  0  0  0  0
    0.8811   -0.3219   -0.0004 C   0  0  0  0  0
    2.9494    0.3749    1.2606 C   0  0  0  0  0
    2.9507    0.3735   -1.2602 C   0  0  0  0  0
    0.1634    0.8742   -0.0001 C   0  0  0  0  0
    0.2041   -1.5414   -0.0002 C   0  0  0  0  0
   -1.2312    0.8508    0.0002 C   0  0  0  0  0
   -1.1906   -1.5649    0.0002 C   0  0  0  0  0
   -1.9082   -0.3688    0.0003 C   0  0  0  0  0
    2.7442   -1.3307    0.0010 H   0  0  0  0  0
    2.5642   -0.1040    2.1678 H   0  0  0  0  0
    2.6964    1.4394    1.3100 H   0  0  0  0  0
    4.0415    0.2909    1.2741 H   0  0  0  0  0
    2.5665   -0.1066   -2.1672 H   0  0  0  0  0
    4.0428    0.2898   -1.2724 H   0  0  0  0  0
    2.6974    1.4379   -1.3111 H   0  0  0  0  0
    0.6763    1.8326   -0.0004 H   0  0  0  0  0
    0.7476   -2.4825   -0.0001 H   0  0  0  0  0
   -1.7054   -2.5220    0.0004 H   0  0  0  0  0
   -2.8725    1.8216   -0.0007 H   0  0  0  0  0
   -3.5621   -1.3326    0.0002 H   0  0  0  0  0
  1  9  1  0  0  0
  1 22  1  0  0  0
  2 11  1  0  0  0
  2 23  1  0  0  0
  3  4  1  0  0  0
  3  5  1  0  0  0
  3  6  1  0  0  0
  3 12  1  0  0  0
  4  7  2  0  0  0
  4  8  1  0  0  0
  5 13  1  0  0  0
  5 14  1  0  0  0
  5 15  1  0  0  0
  6 16  1  0  0  0
  6 17  1  0  0  0
  6 18  1  0  0  0
  7  9  1  0  0  0
  7 19  1  0  0  0
  8 10  2  0  0  0
  8 20  1  0  0  0
  9 11  2  0  0  0
 10 11  1  0  0  0
 10 21  1  0  0  0
M  END
$$$$
1864
 OpenBabel02251315183D

 34 35  0  0  0  0  0  0  0  0999 V2000
   -1.9295   -2.3117   -0.8071 O   0  0  0  0  0
   -4.0165   -0.8809    0.3124 O   0  0  0  0  0
    3.6375   -1.6878   -0.7211 O   0  0  0  0  0
   -0.9548    2.9217    0.5059 N   0  0  0  0  0
    2.6524   -0.1865    0.7618 N   0  0  0  0  0
    0.7718    1.8479   -0.3847 C   0  0  0  0  0
   -0.3247    0.9440   -0.3119 C   0  0  0  0  0
    2.1201    1.5540   -0.9107 C   0  0  0  0  0
   -1.3951    1.6424    0.2507 C   0  0  0  0  0
    0.3534    3.0555    0.1250 C   0  0  0  0  0
    3.1070    1.0314    0.1462 C   0  0  0  0  0
   -0.5098   -0.4058   -0.6716 C   0  0  0  0  0
   -2.6464    1.0563    0.4725 C   0  0  0  0  0
   -1.7559   -1.0052   -0.4556 C   0  0  0  0  0
   -2.8064   -0.2836    0.1077 C   0  0  0  0  0
    2.9577   -1.4495    0.2737 C   0  0  0  0  0
    2.3774   -2.5498    1.1213 C   0  0  0  0  0
   -1.6384   -3.2924    0.1856 C   0  0  0  0  0
    2.5435    2.4619   -1.3591 H   0  0  0  0  0
    2.0454    0.8237   -1.7267 H   0  0  0  0  0
    0.8677    3.9980    0.2524 H   0  0  0  0  0
    4.0839    0.8574   -0.3182 H   0  0  0  0  0
    3.2370    1.7684    0.9463 H   0  0  0  0  0
   -1.5166    3.6552    0.9154 H   0  0  0  0  0
    0.2988   -0.9767   -1.1191 H   0  0  0  0  0
   -3.4616    1.6224    0.9116 H   0  0  0  0  0
    2.0830   -0.1042    1.5990 H   0  0  0  0  0
   -3.9747   -1.7904   -0.0301 H   0  0  0  0  0
    2.1446   -3.4099    0.4873 H   0  0  0  0  0
    3.1102   -2.8428    1.8778 H   0  0  0  0  0
    1.4574   -2.2284    1.6172 H   0  0  0  0  0
   -1.9177   -4.2729   -0.2094 H   0  0  0  0  0
   -2.2114   -3.1079    1.0999 H   0  0  0  0  0
   -0.5679   -3.2986    0.4093 H   0  0  0  0  0
  1 14  1  0  0  0
  1 18  1  0  0  0
  2 15  1  0  0  0
  2 28  1  0  0  0
  3 16  2  0  0  0
  4  9  1  0  0  0
  4 10  1  0  0  0
  4 24  1  0  0  0
  5 11  1  0  0  0
  5 16  1  0  0  0
  5 27  1  0  0  0
  6  7  1  0  0  0
  6  8  1  0  0  0
  6 10  2  0  0  0
  7  9  2  0  0  0
  7 12  1  0  0  0
  8 11  1  0  0  0
  8 19  1  0  0  0
  8 20  1  0  0  0
  9 13  1  0  0  0
 10 21  1  0  0  0
 11 22  1  0  0  0
 11 23  1  0  0  0
 12 14  2  0  0  0
 12 25  1  0  0  0
 13 15  2  0  0  0
 13 26  1  0  0  0
 14 15  1  0  0  0
 16 17  1  0  0  0
 17 29  1  0  0  0
 17 30  1  0  0  0
 17 31  1  0  0  0
 18 32  1  0  0  0
 18 33  1  0  0  0
 18 34  1  0  0  0
M  END
$$$$
1983
 OpenBabel02251315183D

 20 20  0  0  0  0  0  0  0  0999 V2000
    3.8509    0.4516    0.0012 O   0  0  0  0  0
   -2.5999    1.4041   -0.0018 O   0  0  0  0  0
   -1.5705   -0.7171    0.0001 N   0  0  0  0  0
   -0.2066   -0.4231   -0.0002 C   0  0  0  0  0
    0.2205    0.9047    0.0004 C   0  0  0  0  0
    0.7298   -1.4570   -0.0007 C   0  0  0  0  0
    1.5841    1.1986    0.0002 C   0  0  0  0  0
    2.0933   -1.1629   -0.0007 C   0  0  0  0  0
    2.5204    0.1648   -0.0003 C   0  0  0  0  0
   -2.6485    0.1782    0.0009 C   0  0  0  0  0
   -3.9735   -0.5420    0.0010 C   0  0  0  0  0
   -0.4436    1.7577    0.0012 H   0  0  0  0  0
    0.4113   -2.4963   -0.0010 H   0  0  0  0  0
   -1.8010   -1.7086    0.0001 H   0  0  0  0  0
    1.9053    2.2370    0.0009 H   0  0  0  0  0
    2.8180   -1.9726   -0.0008 H   0  0  0  0  0
   -4.0655   -1.1463   -0.9058 H   0  0  0  0  0
   -4.7904    0.1844    0.0288 H   0  0  0  0  0
   -4.0445   -1.1886    0.8802 H   0  0  0  0  0
    3.9650    1.4176    0.0017 H   0  0  0  0  0
  1  9  1  0  0  0
  1 20  1  0  0  0
  2 10  2  0  0  0
  3  4  1  0  0  0
  3 10  1  0  0  0
  3 14  1  0  0  0
  4  5  2  0  0  0
  4  6  1  0  0  0
  5  7  1  0  0  0
  5 12  1  0  0  0
  6  8  2  0  0  0
  6 13  1  0  0  0
  7  9  2  0  0  0
  7 15  1  0  0  0
  8  9  1  0  0  0
  8 16  1  0  0  0
 10 11  1  0  0  0
 11 17  1  0  0  0
 11 18  1  0  0  0
 11 19  1  0  0  0
M  END
$$$$
2052
 OpenBabel02251315183D

 20 20  0  0  0  0  0  0  0  0999 V2000
   -2.9812    0.9641   -1.7486 O   0  0  0  0  0
   -4.1600    0.0343    0.5905 O   0  0  0  0  0
    4.7407   -0.7390   -0.6050 N   0  0  0  0  0
    1.9123    2.2361    1.1513 N   0  0  0  0  0
   -0.1217   -0.6231   -0.1154 C   0  0  0  0  0
   -0.8869    0.0665   -1.0560 C   0  0  0  0  0
   -0.7134   -1.0891    1.0587 C   0  0  0  0  0
   -2.2439    0.2899   -0.8224 C   0  0  0  0  0
   -2.8355   -0.1763    0.3517 C   0  0  0  0  0
   -2.0703   -0.8658    1.2922 C   0  0  0  0  0
    1.2934   -0.8554   -0.3580 C   0  0  0  0  0
    2.3193   -0.0350   -0.0210 C   0  0  0  0  0
    3.6545   -0.4243   -0.3439 C   0  0  0  0  0
    2.0927    1.2170    0.6260 C   0  0  0  0  0
   -0.4341    0.4334   -1.9748 H   0  0  0  0  0
   -0.1303   -1.6285    1.8013 H   0  0  0  0  0
   -2.5186   -1.2345    2.2110 H   0  0  0  0  0
    1.5044   -1.7999   -0.8583 H   0  0  0  0  0
   -3.8963    1.0269   -1.4242 H   0  0  0  0  0
   -4.3933   -0.3578    1.4494 H   0  0  0  0  0
  1  8  1  0  0  0
  1 19  1  0  0  0
  2  9  1  0  0  0
  2 20  1  0  0  0
  3 13  3  0  0  0
  4 14  3  0  0  0
  5  6  2  0  0  0
  5  7  1  0  0  0
  5 11  1  0  0  0
  6  8  1  0  0  0
  6 15  1  0  0  0
  7 10  2  0  0  0
  7 16  1  0  0  0
  8  9  2  0  0  0
  9 10  1  0  0  0
 10 17  1  0  0  0
 11 12  2  0  0  0
 11 18  1  0  0  0
 12 13  1  0  0  0
 12 14  1  0  0  0
M  END
$$$$
2236
 OpenBabel02251315183D

 36 39  0  0  0  0  0  0  0  0999 V2000
    0.7492    3.3753   -0.0510 O   0  0  0  0  0
    3.1215    3.0524   -0.1476 O   0  0  0  0  0
   -4.2089   -1.2393    0.2438 O   0  0  0  0  0
    3.2135   -2.1545    1.2004 O   0  0  0  0  0
    3.2128   -2.3651   -1.0628 O   0  0  0  0  0
    0.6305   -3.3865   -1.0239 O   0  0  0  0  0
    0.7243   -3.3470    1.1691 O   0  0  0  0  0
    0.4685   -2.8044    0.0714 N   0  0  0  0  0
    0.1549    0.9686    0.0168 C   0  0  0  0  0
    0.7651   -0.3186    0.0137 C   0  0  0  0  0
   -1.2920    1.0605    0.0771 C   0  0  0  0  0
    1.0661    2.0454   -0.0415 C   0  0  0  0  0
   -2.0551   -0.1366    0.1316 C   0  0  0  0  0
   -0.0284   -1.4655    0.0685 C   0  0  0  0  0
    2.1706   -0.4677   -0.0441 C   0  0  0  0  0
    2.4372    1.8765   -0.0975 C   0  0  0  0  0
   -1.4143   -1.3767    0.1266 C   0  0  0  0  0
    3.0189    0.6331   -0.1005 C   0  0  0  0  0
   -2.0320    2.2711    0.0865 C   0  0  0  0  0
   -3.4589   -0.0970    0.1910 C   0  0  0  0  0
    2.0425    3.9987   -0.1180 C   0  0  0  0  0
   -3.4290    2.2982    0.1456 C   0  0  0  0  0
   -4.1433    1.1129    0.1983 C   0  0  0  0  0
    2.9023   -1.7345   -0.0529 C   0  0  0  0  0
   -4.6159   -1.7991   -1.0006 C   0  0  0  0  0
   -1.9940   -2.2979    0.1773 H   0  0  0  0  0
    4.0984    0.5292   -0.1453 H   0  0  0  0  0
   -1.5396    3.2369    0.0475 H   0  0  0  0  0
    2.1658    4.6480    0.7563 H   0  0  0  0  0
    2.0892    4.6160   -1.0223 H   0  0  0  0  0
   -3.9521    3.2501    0.1506 H   0  0  0  0  0
   -5.2282    1.1374    0.2454 H   0  0  0  0  0
   -5.1085   -2.7549   -0.8015 H   0  0  0  0  0
   -3.7579   -1.9793   -1.6560 H   0  0  0  0  0
   -5.3308   -1.1362   -1.4983 H   0  0  0  0  0
    3.7030   -3.0045    1.1903 H   0  0  0  0  0
  1 12  1  0  0  0
  1 21  1  0  0  0
  2 16  1  0  0  0
  2 21  1  0  0  0
  3 20  1  0  0  0
  3 25  1  0  0  0
  4 24  1  0  0  0
  4 36  1  0  0  0
  5 24  2  0  0  0
  6  8  1  0  0  0
  7  8  2  0  0  0
  8 14  1  0  0  0
  9 10  2  0  0  0
  9 11  1  0  0  0
  9 12  1  0  0  0
 10 14  1  0  0  0
 10 15  1  0  0  0
 11 13  2  0  0  0
 11 19  1  0  0  0
 12 16  2  0  0  0
 13 17  1  0  0  0
 13 20  1  0  0  0
 14 17  2  0  0  0
 15 18  2  0  0  0
 15 24  1  0  0  0
 16 18  1  0  0  0
 17 26  1  0  0  0
 18 27  1  0  0  0
 19 22  2  0  0  0
 19 28  1  0  0  0
 20 23  2  0  0  0
 21 29  1  0  0  0
 21 30  1  0  0  0
 22 23  1  0  0  0
 22 31  1  0  0  0
 23 32  1  0  0  0
 25 33  1  0  0  0
 25 34  1  0  0  0
 25 35  1  0  0  0
M  END
$$$$
242834
 OpenBabel02251315183D

 22 23  0  0  0  0  0  0  0  0999 V2000
   -3.8402   -0.5229   -0.0011 O   0  0  0  0  0
    0.1504    0.6860    0.0002 C   0  0  0  0  0
   -0.1712   -0.6922    0.0002 C   0  0  0  0  0
    2.5168    0.1219    0.0002 C   0  0  0  0  0
    1.4993    1.0765    0.0002 C   0  0  0  0  0
    0.8658   -1.6394    0.0002 C   0  0  0  0  0
   -0.8867    1.6332    0.0003 C   0  0  0  0  0
   -1.5201   -1.0828    0.0002 C   0  0  0  0  0
    2.2007   -1.2335    0.0002 C   0  0  0  0  0
   -2.5375   -0.1283    0.0002 C   0  0  0  0  0
   -2.2214    1.2271    0.0002 C   0  0  0  0  0
    3.9440    0.5543   -0.0011 C   0  0  0  0  0
    1.7574    2.1343   -0.0018 H   0  0  0  0  0
    0.6420   -2.7042   -0.0003 H   0  0  0  0  0
   -0.6630    2.6979    0.0002 H   0  0  0  0  0
   -1.7842   -2.1388    0.0000 H   0  0  0  0  0
    2.9842   -1.9866   -0.0020 H   0  0  0  0  0
   -3.0050    1.9802    0.0000 H   0  0  0  0  0
    4.0750    1.4791    0.5711 H   0  0  0  0  0
    4.5890   -0.2012    0.4603 H   0  0  0  0  0
    4.2842    0.7239   -1.0275 H   0  0  0  0  0
   -4.4088    0.2663   -0.0013 H   0  0  0  0  0
  1 10  1  0  0  0
  1 22  1  0  0  0
  2  3  2  0  0  0
  2  5  1  0  0  0
  2  7  1  0  0  0
  3  6  1  0  0  0
  3  8  1  0  0  0
  4  5  2  0  0  0
  4  9  1  0  0  0
  4 12  1  0  0  0
  5 13  1  0  0  0
  6  9  2  0  0  0
  6 14  1  0  0  0
  7 11  2  0  0  0
  7 15  1  0  0  0
  8 10  2  0  0  0
  8 16  1  0  0  0
  9 17  1  0  0  0
 10 11  1  0  0  0
 11 18  1  0  0  0
 12 19  1  0  0  0
 12 20  1  0  0  0
 12 21  1  0  0  0
M  END
$$$$
3015395
 OpenBabel02251315183D

 23 24  0  0  0  0  0  0  0  0999 V2000
    5.1028    0.3148   -0.0457 Cl  0  0  0  0  0
   -3.8159    1.8280   -0.3453 O   0  0  0  0  0
   -0.8276   -0.2465    0.0436 C   0  0  0  0  0
    0.6127   -0.1103    0.0214 C   0  0  0  0  0
   -1.6368    0.8704   -0.1641 C   0  0  0  0  0
   -1.4061   -1.4948    0.2721 C   0  0  0  0  0
    1.4078   -1.1779   -0.3948 C   0  0  0  0  0
    1.2061    1.0887    0.4169 C   0  0  0  0  0
   -3.0253    0.7388   -0.1431 C   0  0  0  0  0
   -2.7944   -1.6265    0.2930 C   0  0  0  0  0
    2.7963   -1.0468   -0.4153 C   0  0  0  0  0
    2.5946    1.2199    0.3961 C   0  0  0  0  0
   -3.6041   -0.5097    0.0852 C   0  0  0  0  0
    3.3899    0.1520   -0.0200 C   0  0  0  0  0
   -1.2252    1.8540   -0.3751 H   0  0  0  0  0
   -0.8171   -2.3862    0.4693 H   0  0  0  0  0
    0.9898   -2.1194   -0.7406 H   0  0  0  0  0
    0.6299    1.9361    0.7780 H   0  0  0  0  0
   -3.2458   -2.5970    0.4779 H   0  0  0  0  0
    3.4037   -1.8846   -0.7482 H   0  0  0  0  0
    3.0440    2.1576    0.7133 H   0  0  0  0  0
   -4.6844   -0.6255    0.1056 H   0  0  0  0  0
   -4.7480    1.5541   -0.2971 H   0  0  0  0  0
  1 14  1  0  0  0
  2  9  1  0  0  0
  2 23  1  0  0  0
  3  4  1  0  0  0
  3  5  2  0  0  0
  3  6  1  0  0  0
  4  7  2  0  0  0
  4  8  1  0  0  0
  5  9  1  0  0  0
  5 15  1  0  0  0
  6 10  2  0  0  0
  6 16  1  0  0  0
  7 11  1  0  0  0
  7 17  1  0  0  0
  8 12  2  0  0  0
  8 18  1  0  0  0
  9 13  2  0  0  0
 10 13  1  0  0  0
 10 19  1  0  0  0
 11 14  2  0  0  0
 11 20  1  0  0  0
 12 14  1  0  0  0
 12 21  1  0  0  0
 13 22  1  0  0  0
M  END
$$$$
3059
 OpenBabel02251315183D

 26 27  0  0  0  0  0  0  0  0999 V2000
   -1.4539    0.5010   -2.1801 F   0  0  0  0  0
   -5.4044   -0.6384    0.1568 F   0  0  0  0  0
    4.1226    1.3300    0.2247 O   0  0  0  0  0
    2.8226   -2.5466    0.3592 O   0  0  0  0  0
    4.4152   -1.2710   -0.6421 O   0  0  0  0  0
    0.0587    0.4773    0.1874 C   0  0  0  0  0
   -1.3588    0.1880    0.1756 C   0  0  0  0  0
    0.9831   -0.5552    0.0292 C   0  0  0  0  0
    0.5008    1.7893    0.3572 C   0  0  0  0  0
    2.3497   -0.2756    0.0409 C   0  0  0  0  0
   -2.0693    0.2103   -1.0246 C   0  0  0  0  0
   -2.0148   -0.1137    1.3691 C   0  0  0  0  0
    2.7917    1.0363    0.2106 C   0  0  0  0  0
    1.8673    2.0688    0.3687 C   0  0  0  0  0
   -3.4358   -0.0690   -1.0312 C   0  0  0  0  0
   -3.3813   -0.3929    1.3623 C   0  0  0  0  0
   -4.0919   -0.3705    0.1622 C   0  0  0  0  0
    3.2985   -1.3679   -0.1258 C   0  0  0  0  0
    0.6235   -1.5721   -0.1157 H   0  0  0  0  0
   -0.2064    2.6060    0.4818 H   0  0  0  0  0
   -1.4762   -0.1355    2.3135 H   0  0  0  0  0
    2.1975    3.0956    0.5018 H   0  0  0  0  0
   -3.9893   -0.0511   -1.9653 H   0  0  0  0  0
   -3.8926   -0.6277    2.2913 H   0  0  0  0  0
    4.2354    2.2876    0.3526 H   0  0  0  0  0
    3.4678   -3.2763    0.2430 H   0  0  0  0  0
  1 11  1  0  0  0
  2 17  1  0  0  0
  3 13  1  0  0  0
  3 25  1  0  0  0
  4 18  1  0  0  0
  4 26  1  0  0  0
  5 18  2  0  0  0
  6  7  1  0  0  0
  6  8  2  0  0  0
  6  9  1  0  0  0
  7 11  2  0  0  0
  7 12  1  0  0  0
  8 10  1  0  0  0
  8 19  1  0  0  0
  9 14  2  0  0  0
  9 20  1  0  0  0
 10 13  2  0  0  0
 10 18  1  0  0  0
 11 15  1  0  0  0
 12 16  2  0  0  0
 12 21  1  0  0  0
 13 14  1  0  0  0
 14 22  1  0  0  0
 15 17  2  0  0  0
 15 23  1  0  0  0
 16 17  1  0  0  0
 16 24  1  0  0  0
M  END
$$$$
3371
 OpenBabel02251315183D

 30 31  0  0  0  0  0  0  0  0999 V2000
    4.9158   -0.6777    0.5175 F   0  0  0  0  0
    3.3519   -1.0850    1.9717 F   0  0  0  0  0
    3.3543   -2.1278    0.0573 F   0  0  0  0  0
   -4.7343    1.3114    0.8399 O   0  0  0  0  0
   -2.6344    1.9750    1.4025 O   0  0  0  0  0
   -0.8311    0.9582   -0.4526 N   0  0  0  0  0
    0.5721    1.0537   -0.4912 C   0  0  0  0  0
   -1.7137   -0.1447   -0.4420 C   0  0  0  0  0
    2.7504    0.1441    0.0373 C   0  0  0  0  0
    1.3593    0.0497    0.0770 C   0  0  0  0  0
   -2.9535   -0.0637    0.1918 C   0  0  0  0  0
    1.1832    2.1525   -1.0993 C   0  0  0  0  0
    3.3579    1.2426   -0.5706 C   0  0  0  0  0
   -1.3309   -1.3261   -1.0771 C   0  0  0  0  0
    2.5743    2.2469   -1.1390 C   0  0  0  0  0
   -3.8106   -1.1642    0.1906 C   0  0  0  0  0
    3.5887   -0.9289    0.6451 C   0  0  0  0  0
   -2.1880   -2.4265   -1.0784 C   0  0  0  0  0
   -3.4279   -2.3456   -0.4445 C   0  0  0  0  0
   -3.3834    1.1559    0.8642 C   0  0  0  0  0
   -1.3003    1.8591   -0.4708 H   0  0  0  0  0
    0.9046   -0.8028    0.5758 H   0  0  0  0  0
    0.5840    2.9414   -1.5471 H   0  0  0  0  0
    4.4396    1.3359   -0.6126 H   0  0  0  0  0
   -0.3826   -1.4126   -1.6004 H   0  0  0  0  0
    3.0471    3.1022   -1.6128 H   0  0  0  0  0
   -4.7774   -1.1384    0.6865 H   0  0  0  0  0
   -1.8923   -3.3450   -1.5770 H   0  0  0  0  0
   -4.0941   -3.2035   -0.4441 H   0  0  0  0  0
   -5.0154    2.1343    1.2939 H   0  0  0  0  0
  1 17  1  0  0  0
  2 17  1  0  0  0
  3 17  1  0  0  0
  4 20  1  0  0  0
  4 30  1  0  0  0
  5 20  2  0  0  0
  6  7  1  0  0  0
  6  8  1  0  0  0
  6 21  1  0  0  0
  7 10  2  0  0  0
  7 12  1  0  0  0
  8 11  2  0  0  0
  8 14  1  0  0  0
  9 10  1  0  0  0
  9 13  2  0  0  0
  9 17  1  0  0  0
 10 22  1  0  0  0
 11 16  1  0  0  0
 11 20  1  0  0  0
 12 15  2  0  0  0
 12 23  1  0  0  0
 13 15  1  0  0  0
 13 24  1  0  0  0
 14 18  2  0  0  0
 14 25  1  0  0  0
 15 26  1  0  0  0
 16 19  2  0  0  0
 16 27  1  0  0  0
 18 19  1  0  0  0
 18 28  1  0  0  0
 19 29  1  0  0  0
M  END
$$$$
3505109
 OpenBabel02251315183D

 16 16  0  0  0  0  0  0  0  0999 V2000
   -2.1600    1.8913    0.0009 O   0  0  0  0  0
   -3.1951   -0.6884    0.0010 O   0  0  0  0  0
    3.0759   -0.8880    0.0015 O   0  0  0  0  0
    2.7659    1.2852   -0.0003 O   0  0  0  0  0
    2.3189    0.1127    0.0003 N   0  0  0  0  0
    0.9132   -0.0877   -0.0009 C   0  0  0  0  0
    0.0515    1.0091   -0.0007 C   0  0  0  0  0
   -1.3293    0.8115   -0.0005 C   0  0  0  0  0
   -1.8484   -0.4832   -0.0004 C   0  0  0  0  0
    0.3941   -1.3825   -0.0007 C   0  0  0  0  0
   -0.9868   -1.5801   -0.0003 C   0  0  0  0  0
    0.4270    2.0298   -0.0002 H   0  0  0  0  0
    1.0349   -2.2606   -0.0005 H   0  0  0  0  0
   -1.3783   -2.5940    0.0001 H   0  0  0  0  0
   -3.0785    1.5703    0.0013 H   0  0  0  0  0
   -3.3696   -1.6452    0.0012 H   0  0  0  0  0
  1  8  1  0  0  0
  1 15  1  0  0  0
  2  9  1  0  0  0
  2 16  1  0  0  0
  3  5  1  0  0  0
  4  5  2  0  0  0
  5  6  1  0  0  0
  6  7  2  0  0  0
  6 10  1  0  0  0
  7  8  1  0  0  0
  7 12  1  0  0  0
  8  9  2  0  0  0
  9 11  1  0  0  0
 10 11  2  0  0  0
 10 13  1  0  0  0
 11 14  1  0  0  0
M  END
$$$$
354847
 OpenBabel02251315183D

 30 30  0  0  0  0  0  0  0  0999 V2000
    1.0934    1.9376   -0.0059 O   0  0  0  0  0
   -2.7395   -2.0269   -0.0008 O   0  0  0  0  0
   -3.4892    0.6497   -0.0058 O   0  0  0  0  0
    1.9715   -0.7808   -0.0005 C   0  0  0  0  0
    0.4867   -0.3807   -0.0023 C   0  0  0  0  0
    2.0947   -2.3199    0.0026 C   0  0  0  0  0
    2.6611   -0.2136    1.2592 C   0  0  0  0  0
    2.7599   -0.2623   -1.2246 C   0  0  0  0  0
    0.1537    0.9509   -0.0040 C   0  0  0  0  0
   -0.4453   -1.3895   -0.0008 C   0  0  0  0  0
   -1.1976    1.2970   -0.0046 C   0  0  0  0  0
   -1.7966   -1.0438   -0.0014 C   0  0  0  0  0
   -2.1729    0.2996   -0.0032 C   0  0  0  0  0
    0.6202    3.2829   -0.0078 C   0  0  0  0  0
    1.6746   -2.7817   -0.8992 H   0  0  0  0  0
    3.1542   -2.6094    0.0152 H   0  0  0  0  0
    1.6603   -2.7783    0.8993 H   0  0  0  0  0
    2.1065   -0.4818    2.1665 H   0  0  0  0  0
    3.6720   -0.6266    1.3640 H   0  0  0  0  0
    2.7750    0.8736    1.2504 H   0  0  0  0  0
    3.7867   -0.6470   -1.2253 H   0  0  0  0  0
    2.2830   -0.5859   -2.1574 H   0  0  0  0  0
    2.8317    0.8283   -1.2596 H   0  0  0  0  0
   -0.2253   -2.4483   -0.0007 H   0  0  0  0  0
   -1.5578    2.3204   -0.0066 H   0  0  0  0  0
    1.5013    3.9332   -0.0088 H   0  0  0  0  0
    0.0567    3.5144    0.9025 H   0  0  0  0  0
    0.0566    3.5119   -0.9188 H   0  0  0  0  0
   -2.2995   -2.8941    0.0005 H   0  0  0  0  0
   -4.0223   -0.1644   -0.0049 H   0  0  0  0  0
  1  9  1  0  0  0
  1 14  1  0  0  0
  2 12  1  0  0  0
  2 29  1  0  0  0
  3 13  1  0  0  0
  3 30  1  0  0  0
  4  5  1  0  0  0
  4  6  1  0  0  0
  4  7  1  0  0  0
  4  8  1  0  0  0
  5  9  2  0  0  0
  5 10  1  0  0  0
  6 15  1  0  0  0
  6 16  1  0  0  0
  6 17  1  0  0  0
  7 18  1  0  0  0
  7 19  1  0  0  0
  7 20  1  0  0  0
  8 21  1  0  0  0
  8 22  1  0  0  0
  8 23  1  0  0  0
  9 11  1  0  0  0
 10 12  2  0  0  0
 10 24  1  0  0  0
 11 13  2  0  0  0
 11 25  1  0  0  0
 12 13  1  0  0  0
 14 26  1  0  0  0
 14 27  1  0  0  0
 14 28  1  0  0  0
M  END
$$$$
3672
 OpenBabel02251315183D

 33 33  0  0  0  0  0  0  0  0999 V2000
   -4.4457   -1.0032    0.4113 O   0  0  0  0  0
   -2.4005   -1.9114    0.0531 O   0  0  0  0  0
    3.9024   -0.4411    0.0362 C   0  0  0  0  0
    3.1486    0.8194   -0.4313 C   0  0  0  0  0
    1.6528    0.7393   -0.2472 C   0  0  0  0  0
   -1.0946    0.5935    0.0901 C   0  0  0  0  0
   -2.5728    0.5152    0.2719 C   0  0  0  0  0
    3.6076   -0.7760    1.5005 C   0  0  0  0  0
    3.5239   -1.6299   -0.8505 C   0  0  0  0  0
    0.8690    0.2281   -1.2695 C   0  0  0  0  0
    1.0897    1.1791    0.9405 C   0  0  0  0  0
   -0.5135    0.1549   -1.0998 C   0  0  0  0  0
   -0.2929    1.1057    1.1102 C   0  0  0  0  0
   -3.3736    1.3495   -0.7486 C   0  0  0  0  0
   -3.1004   -0.9233    0.2332 C   0  0  0  0  0
    4.9775   -0.2527   -0.0735 H   0  0  0  0  0
    3.3789    1.0242   -1.4854 H   0  0  0  0  0
    3.5298    1.6907    0.1182 H   0  0  0  0  0
   -2.8243    0.8896    1.2739 H   0  0  0  0  0
    2.5794   -1.1167    1.6574 H   0  0  0  0  0
    3.7958    0.0879    2.1462 H   0  0  0  0  0
    4.2658   -1.5849    1.8375 H   0  0  0  0  0
    4.1778   -2.4814   -0.6301 H   0  0  0  0  0
    2.4964   -1.9688   -0.6863 H   0  0  0  0  0
    3.6494   -1.3895   -1.9115 H   0  0  0  0  0
    1.3084   -0.1099   -2.2035 H   0  0  0  0  0
    1.7024    1.5855    1.7398 H   0  0  0  0  0
   -1.1208   -0.2449   -1.9075 H   0  0  0  0  0
   -0.7290    1.4534    2.0430 H   0  0  0  0  0
   -3.0012    2.3792   -0.7840 H   0  0  0  0  0
   -3.3032    0.9294   -1.7582 H   0  0  0  0  0
   -4.4357    1.3895   -0.4835 H   0  0  0  0  0
   -4.7639   -1.9305    0.3782 H   0  0  0  0  0
  1 15  1  0  0  0
  1 33  1  0  0  0
  2 15  2  0  0  0
  3  4  1  0  0  0
  3  8  1  0  0  0
  3  9  1  0  0  0
  3 16  1  0  0  0
  4  5  1  0  0  0
  4 17  1  0  0  0
  4 18  1  0  0  0
  5 10  2  0  0  0
  5 11  1  0  0  0
  6  7  1  0  0  0
  6 12  2  0  0  0
  6 13  1  0  0  0
  7 14  1  0  0  0
  7 15  1  0  0  0
  7 19  1  0  0  0
  8 20  1  0  0  0
  8 21  1  0  0  0
  8 22  1  0  0  0
  9 23  1  0  0  0
  9 24  1  0  0  0
  9 25  1  0  0  0
 10 12  1  0  0  0
 10 26  1  0  0  0
 11 13  2  0  0  0
 11 27  1  0  0  0
 12 28  1  0  0  0
 13 29  1  0  0  0
 14 30  1  0  0  0
 14 31  1  0  0  0
 14 32  1  0  0  0
M  END
$$$$
36811
 OpenBabel02251315183D

 45 46  0  0  0  0  0  0  0  0999 V2000
    3.4014   -2.9595    0.7177 O   0  0  0  0  0
   -5.1597   -3.5155   -0.3702 O   0  0  0  0  0
    5.5923   -2.3168   -0.8679 O   0  0  0  0  0
    0.0725    3.0340    0.3742 N   0  0  0  0  0
   -1.0186    3.2482   -0.5768 C   0  0  0  0  0
   -1.8221    1.9521   -0.7921 C   0  0  0  0  0
   -2.4482    1.3587    0.4791 C   0  0  0  0  0
    0.9519    1.9697   -0.0828 C   0  0  0  0  0
   -1.9314    4.3633   -0.0654 C   0  0  0  0  0
    2.0939    1.7395    0.9076 C   0  0  0  0  0
   -3.1728    0.0560    0.2517 C   0  0  0  0  0
    3.0263    0.6530    0.4345 C   0  0  0  0  0
   -4.5214    0.0741   -0.0700 C   0  0  0  0  0
   -2.4783   -1.1384    0.3691 C   0  0  0  0  0
    2.7801   -0.6620    0.7986 C   0  0  0  0  0
    4.1153    0.9873   -0.3564 C   0  0  0  0  0
   -5.1915   -1.1312   -0.2794 C   0  0  0  0  0
   -3.1485   -2.3436    0.1595 C   0  0  0  0  0
    3.6431   -1.6668    0.3615 C   0  0  0  0  0
   -4.5051   -2.3401   -0.1647 C   0  0  0  0  0
    4.9784   -0.0174   -0.7934 C   0  0  0  0  0
    4.7423   -1.3446   -0.4344 C   0  0  0  0  0
   -0.6084    3.5683   -1.5433 H   0  0  0  0  0
   -2.6386    2.1781   -1.4936 H   0  0  0  0  0
   -1.2310    1.1955   -1.3213 H   0  0  0  0  0
   -3.1537    2.0724    0.9217 H   0  0  0  0  0
   -1.6815    1.1976    1.2472 H   0  0  0  0  0
    0.6025    3.8972    0.4906 H   0  0  0  0  0
    0.4287    1.0128   -0.1686 H   0  0  0  0  0
    1.3635    2.2143   -1.0704 H   0  0  0  0  0
   -2.3026    4.1683    0.9462 H   0  0  0  0  0
   -1.3901    5.3160   -0.0338 H   0  0  0  0  0
   -2.7945    4.4975   -0.7261 H   0  0  0  0  0
    1.6938    1.4757    1.8959 H   0  0  0  0  0
    2.6629    2.6671    1.0559 H   0  0  0  0  0
   -5.0641    1.0105   -0.1639 H   0  0  0  0  0
   -1.4210   -1.1512    0.6187 H   0  0  0  0  0
    1.9210   -0.9093    1.4170 H   0  0  0  0  0
    4.3064    2.0176   -0.6426 H   0  0  0  0  0
   -6.2483   -1.1147   -0.5322 H   0  0  0  0  0
   -2.6081   -3.2820    0.2495 H   0  0  0  0  0
    5.8307    0.2475   -1.4135 H   0  0  0  0  0
    2.5995   -2.9922    1.2672 H   0  0  0  0  0
   -6.0892   -3.3254   -0.5847 H   0  0  0  0  0
    6.2926   -1.9087   -1.4054 H   0  0  0  0  0
  1 19  1  0  0  0
  1 43  1  0  0  0
  2 20  1  0  0  0
  2 44  1  0  0  0
  3 22  1  0  0  0
  3 45  1  0  0  0
  4  5  1  0  0  0
  4  8  1  0  0  0
  4 28  1  0  0  0
  5  6  1  0  0  0
  5  9  1  0  0  0
  5 23  1  0  0  0
  6  7  1  0  0  0
  6 24  1  0  0  0
  6 25  1  0  0  0
  7 11  1  0  0  0
  7 26  1  0  0  0
  7 27  1  0  0  0
  8 10  1  0  0  0
  8 29  1  0  0  0
  8 30  1  0  0  0
  9 31  1  0  0  0
  9 32  1  0  0  0
  9 33  1  0  0  0
 10 12  1  0  0  0
 10 34  1  0  0  0
 10 35  1  0  0  0
 11 13  2  0  0  0
 11 14  1  0  0  0
 12 15  2  0  0  0
 12 16  1  0  0  0
 13 17  1  0  0  0
 13 36  1  0  0  0
 14 18  2  0  0  0
 14 37  1  0  0  0
 15 19  1  0  0  0
 15 38  1  0  0  0
 16 21  2  0  0  0
 16 39  1  0  0  0
 17 20  2  0  0  0
 17 40  1  0  0  0
 18 20  1  0  0  0
 18 41  1  0  0  0
 19 22  2  0  0  0
 21 22  1  0  0  0
 21 42  1  0  0  0
M  END
$$$$
3715
 OpenBabel02251315183D

 41 43  0  0  0  0  0  0  0  0999 V2000
   -6.4605   -0.6873   -0.4755 Cl  0  0  0  0  0
    1.6618   -4.1996    0.1599 O   0  0  0  0  0
   -1.0271    3.0552    0.2227 O   0  0  0  0  0
    5.5709    1.9022   -0.5637 O   0  0  0  0  0
    4.1880    0.4661   -1.6527 O   0  0  0  0  0
    0.1423    1.1175    0.2595 N   0  0  0  0  0
    2.3397    0.7090    0.5059 C   0  0  0  0  0
    1.6822   -0.5348    0.3599 C   0  0  0  0  0
    0.3136   -0.2703    0.2111 C   0  0  0  0  0
    1.3848    1.6927    0.4484 C   0  0  0  0  0
    3.7922    0.9126    0.6921 C   0  0  0  0  0
    2.1383   -1.8696    0.3439 C   0  0  0  0  0
   -0.6059   -1.3224    0.0358 C   0  0  0  0  0
    1.6076    3.1540    0.5610 C   0  0  0  0  0
   -1.0735    1.8304    0.1729 C   0  0  0  0  0
    1.2229   -2.9103    0.1758 C   0  0  0  0  0
   -0.1304   -2.6377    0.0228 C   0  0  0  0  0
   -2.4023    1.2091    0.0123 C   0  0  0  0  0
    4.5066    1.0638   -0.6325 C   0  0  0  0  0
   -3.1443    0.8612    1.1381 C   0  0  0  0  0
   -2.9085    0.9746   -1.2636 C   0  0  0  0  0
   -4.4008    0.2748    0.9871 C   0  0  0  0  0
   -4.1650    0.3881   -1.4146 C   0  0  0  0  0
   -4.9111    0.0381   -0.2893 C   0  0  0  0  0
    0.6783   -5.2172   -0.0175 C   0  0  0  0  0
    4.2465    0.0632    1.2148 H   0  0  0  0  0
    3.9873    1.7940    1.3122 H   0  0  0  0  0
    3.1961   -2.0918    0.4592 H   0  0  0  0  0
   -1.6671   -1.1741   -0.0902 H   0  0  0  0  0
    2.6657    3.4082    0.6711 H   0  0  0  0  0
    1.2665    3.6751   -0.3397 H   0  0  0  0  0
    1.0953    3.5636    1.4377 H   0  0  0  0  0
   -0.8858   -3.4052   -0.1136 H   0  0  0  0  0
   -2.7548    1.0411    2.1366 H   0  0  0  0  0
   -2.3343    1.2433   -2.1463 H   0  0  0  0  0
   -4.9706    0.0067    1.8731 H   0  0  0  0  0
   -4.5497    0.2090   -2.4153 H   0  0  0  0  0
    0.1857   -5.1361   -0.9924 H   0  0  0  0  0
   -0.0383   -5.2341    0.8108 H   0  0  0  0  0
    1.2025   -6.1784   -0.0047 H   0  0  0  0  0
    6.0354    1.9754   -1.4246 H   0  0  0  0  0
  1 24  1  0  0  0
  2 16  1  0  0  0
  2 25  1  0  0  0
  3 15  2  0  0  0
  4 19  1  0  0  0
  4 41  1  0  0  0
  5 19  2  0  0  0
  6  9  1  0  0  0
  6 10  1  0  0  0
  6 15  1  0  0  0
  7  8  1  0  0  0
  7 10  2  0  0  0
  7 11  1  0  0  0
  8  9  2  0  0  0
  8 12  1  0  0  0
  9 13  1  0  0  0
 10 14  1  0  0  0
 11 19  1  0  0  0
 11 26  1  0  0  0
 11 27  1  0  0  0
 12 16  2  0  0  0
 12 28  1  0  0  0
 13 17  2  0  0  0
 13 29  1  0  0  0
 14 30  1  0  0  0
 14 31  1  0  0  0
 14 32  1  0  0  0
 15 18  1  0  0  0
 16 17  1  0  0  0
 17 33  1  0  0  0
 18 20  2  0  0  0
 18 21  1  0  0  0
 20 22  1  0  0  0
 20 34  1  0  0  0
 21 23  2  0  0  0
 21 35  1  0  0  0
 22 24  2  0  0  0
 22 36  1  0  0  0
 23 24  1  0  0  0
 23 37  1  0  0  0
 25 38  1  0  0  0
 25 39  1  0  0  0
 25 40  1  0  0  0
M  END
$$$$
3825
 OpenBabel02251315183D

 33 34  0  0  0  0  0  0  0  0999 V2000
    4.2053   -2.4798    0.2885 O   0  0  0  0  0
   -1.6049    1.7490    1.7885 O   0  0  0  0  0
    2.1006   -2.1844   -0.4982 O   0  0  0  0  0
    3.3677   -0.2163    0.2004 C   0  0  0  0  0
    2.1962    0.6219   -0.1860 C   0  0  0  0  0
    0.9730    0.4537    0.4632 C   0  0  0  0  0
   -0.0875    1.2422    0.0822 C   0  0  0  0  0
    2.3236    1.5737   -1.1977 C   0  0  0  0  0
    3.8094   -0.0360    1.6671 C   0  0  0  0  0
    0.0051    2.1893   -0.9110 C   0  0  0  0  0
    1.2280    2.3574   -1.5601 C   0  0  0  0  0
   -1.3982    1.0621    0.7769 C   0  0  0  0  0
    3.1365   -1.7109   -0.0494 C   0  0  0  0  0
   -2.4077    0.1271    0.3068 C   0  0  0  0  0
   -2.1688   -0.6431   -0.8315 C   0  0  0  0  0
   -3.6147   -0.0003    0.9943 C   0  0  0  0  0
   -3.1371   -1.5403   -1.2824 C   0  0  0  0  0
   -4.5828   -0.8977    0.5434 C   0  0  0  0  0
   -4.3438   -1.6676   -0.5950 C   0  0  0  0  0
    4.2204    0.0558   -0.4368 H   0  0  0  0  0
    0.8578   -0.2823    1.2539 H   0  0  0  0  0
    3.2689    1.7180   -1.7140 H   0  0  0  0  0
    3.9471    1.0252    1.9021 H   0  0  0  0  0
    3.0696   -0.4438    2.3649 H   0  0  0  0  0
    4.7594   -0.5452    1.8617 H   0  0  0  0  0
   -0.8452    2.8013   -1.1958 H   0  0  0  0  0
    1.3272    3.0986   -2.3478 H   0  0  0  0  0
   -1.2438   -0.5766   -1.3961 H   0  0  0  0  0
   -3.8257    0.5876    1.8837 H   0  0  0  0  0
   -2.9515   -2.1403   -2.1686 H   0  0  0  0  0
   -5.5228   -0.9972    1.0785 H   0  0  0  0  0
   -5.0976   -2.3663   -0.9459 H   0  0  0  0  0
    4.0358   -3.4322    0.1260 H   0  0  0  0  0
  1 13  1  0  0  0
  1 33  1  0  0  0
  2 12  2  0  0  0
  3 13  2  0  0  0
  4  5  1  0  0  0
  4  9  1  0  0  0
  4 13  1  0  0  0
  4 20  1  0  0  0
  5  6  2  0  0  0
  5  8  1  0  0  0
  6  7  1  0  0  0
  6 21  1  0  0  0
  7 10  2  0  0  0
  7 12  1  0  0  0
  8 11  2  0  0  0
  8 22  1  0  0  0
  9 23  1  0  0  0
  9 24  1  0  0  0
  9 25  1  0  0  0
 10 11  1  0  0  0
 10 26  1  0  0  0
 11 27  1  0  0  0
 12 14  1  0  0  0
 14 15  2  0  0  0
 14 16  1  0  0  0
 15 17  1  0  0  0
 15 28  1  0  0  0
 16 18  2  0  0  0
 16 29  1  0  0  0
 17 19  2  0  0  0
 17 30  1  0  0  0
 18 19  1  0  0  0
 18 31  1  0  0  0
 19 32  1  0  0  0
M  END
$$$$
3826
 OpenBabel02251315183D

 32 34  0  0  0  0  0  0  0  0999 V2000
   -4.5944    1.6943    0.6581 O   0  0  0  0  0
   -3.0057    1.7621   -0.9844 O   0  0  0  0  0
    1.8162   -2.3545    0.6129 O   0  0  0  0  0
   -0.9658   -0.7134    0.2798 N   0  0  0  0  0
   -3.2588   -0.2292    0.3050 C   0  0  0  0  0
   -2.7181   -0.3010    1.7575 C   0  0  0  0  0
   -1.1799   -0.2786    1.6455 C   0  0  0  0  0
   -2.0966   -0.6898   -0.4819 C   0  0  0  0  0
    0.1018   -1.1450   -0.4209 C   0  0  0  0  0
   -1.7643   -1.1233   -1.7385 C   0  0  0  0  0
   -0.3638   -1.4107   -1.6995 C   0  0  0  0  0
   -3.5900    1.1738   -0.0871 C   0  0  0  0  0
    1.4276   -1.2829    0.0913 C   0  0  0  0  0
    2.4503   -0.1751    0.0484 C   0  0  0  0  0
    2.0821    1.0190   -0.5097 C   0  0  0  0  0
    3.6908   -0.4242    0.5705 C   0  0  0  0  0
    3.0277    2.0436   -0.5492 C   0  0  0  0  0
    4.6363    0.6006    0.5310 C   0  0  0  0  0
    4.3046    1.8344   -0.0288 C   0  0  0  0  0
   -4.1348   -0.8679    0.1583 H   0  0  0  0  0
   -3.0226   -1.2590    2.1998 H   0  0  0  0  0
   -3.0847    0.4916    2.4173 H   0  0  0  0  0
   -0.7724    0.7321    1.7401 H   0  0  0  0  0
   -0.6933   -0.9720    2.3353 H   0  0  0  0  0
   -2.4293   -1.2273   -2.5838 H   0  0  0  0  0
    0.2357   -1.7757   -2.5226 H   0  0  0  0  0
   -4.8064    2.6152    0.3953 H   0  0  0  0  0
    1.0983    1.2143   -0.9210 H   0  0  0  0  0
    3.9729   -1.3745    1.0112 H   0  0  0  0  0
    2.7698    3.0046   -0.9845 H   0  0  0  0  0
    5.6309    0.4383    0.9362 H   0  0  0  0  0
    5.0409    2.6323   -0.0593 H   0  0  0  0  0
  1 12  1  0  0  0
  1 27  1  0  0  0
  2 12  2  0  0  0
  3 13  2  0  0  0
  4  7  1  0  0  0
  4  8  1  0  0  0
  4  9  1  0  0  0
  5  6  1  0  0  0
  5  8  1  0  0  0
  5 12  1  0  0  0
  5 20  1  0  0  0
  6  7  1  0  0  0
  6 21  1  0  0  0
  6 22  1  0  0  0
  7 23  1  0  0  0
  7 24  1  0  0  0
  8 10  2  0  0  0
  9 11  2  0  0  0
  9 13  1  0  0  0
 10 11  1  0  0  0
 10 25  1  0  0  0
 11 26  1  0  0  0
 13 14  1  0  0  0
 14 15  2  0  0  0
 14 16  1  0  0  0
 15 17  1  0  0  0
 15 28  1  0  0  0
 16 18  2  0  0  0
 16 29  1  0  0  0
 17 19  2  0  0  0
 17 30  1  0  0  0
 18 19  1  0  0  0
 18 31  1  0  0  0
 19 32  1  0  0  0
M  END
$$$$
4044
 OpenBabel02251315183D

 33 34  0  0  0  0  0  0  0  0999 V2000
    3.6687    2.2790   -0.1329 O   0  0  0  0  0
    1.6167    2.2850   -1.0887 O   0  0  0  0  0
    0.0318    0.3523    0.1656 N   0  0  0  0  0
   -2.3804    0.6045    0.4483 C   0  0  0  0  0
   -1.2848   -0.0574   -0.1133 C   0  0  0  0  0
   -3.6783    0.1814    0.1612 C   0  0  0  0  0
    1.2565   -0.3487    0.2338 C   0  0  0  0  0
   -1.4977   -1.1458   -0.9640 C   0  0  0  0  0
   -3.8857   -0.9053   -0.6885 C   0  0  0  0  0
   -2.1623    1.7720    1.3587 C   0  0  0  0  0
   -2.7955   -1.5687   -1.2512 C   0  0  0  0  0
    2.4607    0.2809   -0.0817 C   0  0  0  0  0
   -4.8633    0.8752    0.7488 C   0  0  0  0  0
    1.2510   -1.6881    0.6234 C   0  0  0  0  0
    3.6592   -0.4290   -0.0075 C   0  0  0  0  0
    2.4496   -2.3979    0.6976 C   0  0  0  0  0
    3.6534   -1.7684    0.3822 C   0  0  0  0  0
    2.5005    1.6789   -0.4920 C   0  0  0  0  0
    0.1273    1.3527    0.3099 H   0  0  0  0  0
   -0.6711   -1.6681   -1.4381 H   0  0  0  0  0
   -4.8900   -1.2479   -0.9232 H   0  0  0  0  0
   -1.2755    1.6327    1.9867 H   0  0  0  0  0
   -2.0382    2.6869    0.7704 H   0  0  0  0  0
   -2.9817    1.9245    2.0666 H   0  0  0  0  0
   -2.9573   -2.4113   -1.9172 H   0  0  0  0  0
   -5.7998    0.5102    0.3121 H   0  0  0  0  0
   -4.9182    0.6972    1.8277 H   0  0  0  0  0
   -4.8259    1.9518    0.5516 H   0  0  0  0  0
    0.3332   -2.1995    0.8999 H   0  0  0  0  0
    4.6130    0.0269   -0.2598 H   0  0  0  0  0
    2.4462   -3.4393    1.0059 H   0  0  0  0  0
    4.5862   -2.3220    0.4382 H   0  0  0  0  0
    3.6954    3.2200   -0.4092 H   0  0  0  0  0
  1 18  1  0  0  0
  1 33  1  0  0  0
  2 18  2  0  0  0
  3  5  1  0  0  0
  3  7  1  0  0  0
  3 19  1  0  0  0
  4  5  2  0  0  0
  4  6  1  0  0  0
  4 10  1  0  0  0
  5  8  1  0  0  0
  6  9  2  0  0  0
  6 13  1  0  0  0
  7 12  2  0  0  0
  7 14  1  0  0  0
  8 11  2  0  0  0
  8 20  1  0  0  0
  9 11  1  0  0  0
  9 21  1  0  0  0
 10 22  1  0  0  0
 10 23  1  0  0  0
 10 24  1  0  0  0
 11 25  1  0  0  0
 12 15  1  0  0  0
 12 18  1  0  0  0
 13 26  1  0  0  0
 13 27  1  0  0  0
 13 28  1  0  0  0
 14 16  2  0  0  0
 14 29  1  0  0  0
 15 17  2  0  0  0
 15 30  1  0  0  0
 16 17  1  0  0  0
 16 31  1  0  0  0
 17 32  1  0  0  0
M  END
$$$$
4201
 OpenBabel02251315183D

 30 31  0  0  0  0  0  0  0  0999 V2000
   -3.9714    0.0468   -0.2360 O   0  0  0  0  0
    1.4255   -0.2076    0.3469 N   0  0  0  0  0
   -0.6244   -1.2585    0.2517 N   0  0  0  0  0
   -2.5918    0.0684   -0.0959 N   0  0  0  0  0
   -2.5007    2.4760   -0.3524 N   0  0  0  0  0
   -2.6363   -2.2928    0.1600 N   0  0  0  0  0
    4.1965    0.1557   -0.3181 C   0  0  0  0  0
    3.3505   -0.9312   -0.9788 C   0  0  0  0  0
    3.3217    1.3240    0.1334 C   0  0  0  0  0
    2.2046   -1.3715   -0.0708 C   0  0  0  0  0
    2.1762    0.8481    1.0239 C   0  0  0  0  0
    0.0815   -0.1536    0.2026 C   0  0  0  0  0
   -0.5489    1.1960   -0.0111 C   0  0  0  0  0
   -1.8877    1.2635   -0.1559 C   0  0  0  0  0
   -1.9954   -1.1633    0.1005 C   0  0  0  0  0
    4.7232   -0.2646    0.5473 H   0  0  0  0  0
    4.9597    0.5112   -1.0191 H   0  0  0  0  0
    2.9418   -0.5454   -1.9213 H   0  0  0  0  0
    3.9801   -1.7924   -1.2281 H   0  0  0  0  0
    3.9327    2.0558    0.6733 H   0  0  0  0  0
    2.9123    1.8316   -0.7489 H   0  0  0  0  0
    1.5915   -2.0985   -0.6158 H   0  0  0  0  0
    2.5971   -1.8826    0.8165 H   0  0  0  0  0
    2.5902    0.4336    1.9524 H   0  0  0  0  0
    1.5667    1.7006    1.3365 H   0  0  0  0  0
    0.0693    2.0819   -0.0888 H   0  0  0  0  0
   -1.9544    3.3273   -0.3897 H   0  0  0  0  0
   -3.5068    2.5047   -0.4577 H   0  0  0  0  0
   -1.9564   -3.0461    0.3126 H   0  0  0  0  0
   -4.2687    0.1757    0.6813 H   0  0  0  0  0
  1  4  1  0  0  0
  1 30  1  0  0  0
  2 10  1  0  0  0
  2 11  1  0  0  0
  2 12  1  0  0  0
  3 12  2  0  0  0
  3 15  1  0  0  0
  4 14  1  0  0  0
  4 15  1  0  0  0
  5 14  1  0  0  0
  5 27  1  0  0  0
  5 28  1  0  0  0
  6 15  2  0  0  0
  6 29  1  0  0  0
  7  8  1  0  0  0
  7  9  1  0  0  0
  7 16  1  0  0  0
  7 17  1  0  0  0
  8 10  1  0  0  0
  8 18  1  0  0  0
  8 19  1  0  0  0
  9 11  1  0  0  0
  9 20  1  0  0  0
  9 21  1  0  0  0
 10 22  1  0  0  0
 10 23  1  0  0  0
 11 24  1  0  0  0
 11 25  1  0  0  0
 12 13  1  0  0  0
 13 14  2  0  0  0
 13 26  1  0  0  0
M  END
$$$$
4495
 OpenBabel02251315183D

 33 34  0  0  0  0  0  0  0  0999 V2000
   -3.2618    1.9290    0.0715 S   0  0  0  0  0
    0.5587    1.0526    0.7099 O   0  0  0  0  0
   -3.7393    3.1599   -0.5302 O   0  0  0  0  0
   -4.1572    0.8043    0.2581 O   0  0  0  0  0
   -0.4502   -4.7175   -0.1835 O   0  0  0  0  0
    1.2473   -3.8532    0.9078 O   0  0  0  0  0
   -1.8271    1.4455   -0.7477 N   0  0  0  0  0
    0.1826   -3.7269    0.2558 N   0  0  0  0  0
   -1.3089    0.1391   -0.4860 C   0  0  0  0  0
   -0.1275   -0.0258    0.2369 C   0  0  0  0  0
   -1.9968   -0.9770   -0.9623 C   0  0  0  0  0
    0.3662   -1.3068    0.4835 C   0  0  0  0  0
   -0.3214   -2.4230    0.0070 C   0  0  0  0  0
   -1.5030   -2.2580   -0.7159 C   0  0  0  0  0
   -2.5873    2.3590    1.6603 C   0  0  0  0  0
    1.8602    1.2272    0.2732 C   0  0  0  0  0
    2.1469    1.0737   -1.0717 C   0  0  0  0  0
    2.8427    1.5498    1.1923 C   0  0  0  0  0
    3.4589    1.2487   -1.5118 C   0  0  0  0  0
    4.1546    1.7250    0.7524 C   0  0  0  0  0
    4.4627    1.5743   -0.5997 C   0  0  0  0  0
   -1.1008    2.1708   -0.8198 H   0  0  0  0  0
   -2.9110   -0.8651   -1.5394 H   0  0  0  0  0
    1.2823   -1.4165    1.0595 H   0  0  0  0  0
   -2.0634   -3.1042   -1.1053 H   0  0  0  0  0
   -1.8175    3.1211    1.5261 H   0  0  0  0  0
   -3.3992    2.7593    2.2719 H   0  0  0  0  0
   -2.1794    1.4648    2.1340 H   0  0  0  0  0
    1.3809    0.8393   -1.8047 H   0  0  0  0  0
    2.6043    1.6668    2.2452 H   0  0  0  0  0
    3.6983    1.1358   -2.5652 H   0  0  0  0  0
    4.9362    1.9785    1.4625 H   0  0  0  0  0
    5.4841    1.7116   -0.9425 H   0  0  0  0  0
  1  3  2  0  0  0
  1  4  2  0  0  0
  1  7  1  0  0  0
  1 15  1  0  0  0
  2 10  1  0  0  0
  2 16  1  0  0  0
  5  8  1  0  0  0
  6  8  2  0  0  0
  7  9  1  0  0  0
  7 22  1  0  0  0
  8 13  1  0  0  0
  9 10  2  0  0  0
  9 11  1  0  0  0
 10 12  1  0  0  0
 11 14  2  0  0  0
 11 23  1  0  0  0
 12 13  2  0  0  0
 12 24  1  0  0  0
 13 14  1  0  0  0
 14 25  1  0  0  0
 15 26  1  0  0  0
 15 27  1  0  0  0
 15 28  1  0  0  0
 16 17  2  0  0  0
 16 18  1  0  0  0
 17 19  1  0  0  0
 17 29  1  0  0  0
 18 20  2  0  0  0
 18 30  1  0  0  0
 19 21  2  0  0  0
 19 31  1  0  0  0
 20 21  1  0  0  0
 20 32  1  0  0  0
 21 33  1  0  0  0
M  END
$$$$
5280452
 OpenBabel02251315183D

 36 38  0  0  0  0  0  0  0  0999 V2000
    1.8416   -1.6615    0.6140 S   0  0  0  0  0
    2.2261   -2.9619    0.0995 O   0  0  0  0  0
    1.6164   -1.4592    2.0328 O   0  0  0  0  0
    1.0940    2.4764    0.4028 O   0  0  0  0  0
   -1.4092    1.9647    0.3376 O   0  0  0  0  0
    0.4885   -1.0747   -0.2843 N   0  0  0  0  0
   -2.0842   -0.2848   -0.0821 N   0  0  0  0  0
   -4.0262    1.0779    0.1384 N   0  0  0  0  0
    3.0769   -0.5040    0.1455 C   0  0  0  0  0
    2.7162    0.8331   -0.0234 C   0  0  0  0  0
    0.2247    0.3058   -0.0012 C   0  0  0  0  0
    1.3204    1.2965    0.1569 C   0  0  0  0  0
    4.3903   -0.9321   -0.0389 C   0  0  0  0  0
    0.4519   -1.4362   -1.7332 C   0  0  0  0  0
    3.7036    1.7631   -0.3637 C   0  0  0  0  0
   -1.0669    0.6451    0.0666 C   0  0  0  0  0
    5.3650    0.0008   -0.3877 C   0  0  0  0  0
    5.0238    1.3446   -0.5472 C   0  0  0  0  0
   -3.4871   -0.1482   -0.0702 C   0  0  0  0  0
   -4.2450   -1.2938   -0.2766 C   0  0  0  0  0
   -5.6304   -1.1750   -0.2682 C   0  0  0  0  0
   -5.3760    1.1544    0.1396 C   0  0  0  0  0
   -6.2146    0.0691   -0.0569 C   0  0  0  0  0
    4.6736   -1.9714    0.0946 H   0  0  0  0  0
    0.4046   -2.5241   -1.8382 H   0  0  0  0  0
    1.3372   -1.0573   -2.2526 H   0  0  0  0  0
   -0.4354   -1.0242   -2.2236 H   0  0  0  0  0
    3.4645    2.8143   -0.5016 H   0  0  0  0  0
    6.3936   -0.3173   -0.5313 H   0  0  0  0  0
    5.7879    2.0683   -0.8167 H   0  0  0  0  0
   -1.7604   -1.2389   -0.2146 H   0  0  0  0  0
   -0.6228    2.5204    0.4299 H   0  0  0  0  0
   -3.7859   -2.2634   -0.4418 H   0  0  0  0  0
   -6.2537   -2.0499   -0.4264 H   0  0  0  0  0
   -5.7817    2.1464    0.3087 H   0  0  0  0  0
   -7.2923    0.1853   -0.0463 H   0  0  0  0  0
  1  2  2  0  0  0
  1  3  2  0  0  0
  1  6  1  0  0  0
  1  9  1  0  0  0
  4 12  2  0  0  0
  5 16  1  0  0  0
  5 32  1  0  0  0
  6 11  1  0  0  0
  6 14  1  0  0  0
  7 16  1  0  0  0
  7 19  1  0  0  0
  7 31  1  0  0  0
  8 19  2  0  0  0
  8 22  1  0  0  0
  9 10  2  0  0  0
  9 13  1  0  0  0
 10 12  1  0  0  0
 10 15  1  0  0  0
 11 12  1  0  0  0
 11 16  2  0  0  0
 13 17  2  0  0  0
 13 24  1  0  0  0
 14 25  1  0  0  0
 14 26  1  0  0  0
 14 27  1  0  0  0
 15 18  2  0  0  0
 15 28  1  0  0  0
 17 18  1  0  0  0
 17 29  1  0  0  0
 18 30  1  0  0  0
 19 20  1  0  0  0
 20 21  2  0  0  0
 20 33  1  0  0  0
 21 23  1  0  0  0
 21 34  1  0  0  0
 22 23  2  0  0  0
 22 35  1  0  0  0
 23 36  1  0  0  0
M  END
$$$$
5280567
 OpenBabel02251315183D

 21 22  0  0  0  0  0  0  0  0999 V2000
   -0.9058   -1.5311    0.0000 O   0  0  0  0  0
    3.8301   -0.9534    0.0001 O   0  0  0  0  0
   -3.1737   -1.8246    0.0002 O   0  0  0  0  0
    0.0055    0.7354   -0.0002 C   0  0  0  0  0
   -1.3667    1.2602    0.0000 C   0  0  0  0  0
    0.1923   -0.6477   -0.0004 C   0  0  0  0  0
    1.1489    1.5457    0.0001 C   0  0  0  0  0
    1.4616   -1.2288   -0.0002 C   0  0  0  0  0
   -2.3919    0.3965    0.0000 C   0  0  0  0  0
   -1.6009    2.7425   -0.0001 C   0  0  0  0  0
    2.4280    0.9777    0.0003 C   0  0  0  0  0
    2.5839   -0.4074    0.0000 C   0  0  0  0  0
   -2.2112   -1.0650    0.0002 C   0  0  0  0  0
    1.0730    2.6299    0.0004 H   0  0  0  0  0
    1.5719   -2.3096   -0.0003 H   0  0  0  0  0
   -3.4189    0.7492    0.0000 H   0  0  0  0  0
   -1.1638    3.2054   -0.8913 H   0  0  0  0  0
   -1.1640    3.2055    0.8912 H   0  0  0  0  0
   -2.6690    2.9875   -0.0002 H   0  0  0  0  0
    3.2961    1.6320    0.0005 H   0  0  0  0  0
    4.4881   -0.2371    0.0003 H   0  0  0  0  0
  1  6  1  0  0  0
  1 13  1  0  0  0
  2 12  1  0  0  0
  2 21  1  0  0  0
  3 13  2  0  0  0
  4  5  1  0  0  0
  4  6  2  0  0  0
  4  7  1  0  0  0
  5  9  2  0  0  0
  5 10  1  0  0  0
  6  8  1  0  0  0
  7 11  2  0  0  0
  7 14  1  0  0  0
  8 12  2  0  0  0
  8 15  1  0  0  0
  9 13  1  0  0  0
  9 16  1  0  0  0
 10 17  1  0  0  0
 10 18  1  0  0  0
 10 19  1  0  0  0
 11 12  1  0  0  0
 11 20  1  0  0  0
M  END
$$$$
5281081
 OpenBabel02251315183D

 37 37  0  0  0  0  0  0  0  0999 V2000
    3.5447   -1.8498    0.5892 O   0  0  0  0  0
   -3.5683   -2.8600    0.4393 O   0  0  0  0  0
   -4.8659   -0.4871   -0.1106 O   0  0  0  0  0
   -2.7495    2.9856   -0.2512 O   0  0  0  0  0
   -4.6739    1.9434   -0.4224 O   0  0  0  0  0
    3.7802    0.4415    0.2299 N   0  0  0  0  0
   -3.4371    1.9379   -0.2175 N   0  0  0  0  0
    1.0221   -1.0688   -2.6033 N   0  0  0  0  0
    5.1918    0.4450    0.5897 C   0  0  0  0  0
    3.2321    1.7392   -0.1621 C   0  0  0  0  0
    3.0693   -0.7591    0.2682 C   0  0  0  0  0
    6.0728    0.2001   -0.6179 C   0  0  0  0  0
    2.6673    2.4857    1.0287 C   0  0  0  0  0
   -0.7829   -0.5150    0.5658 C   0  0  0  0  0
    1.6297   -0.7074   -0.1168 C   0  0  0  0  0
    0.6674   -0.5300    0.8065 C   0  0  0  0  0
   -1.4163    0.6879    0.2907 C   0  0  0  0  0
   -1.4943   -1.7047    0.6176 C   0  0  0  0  0
   -2.7924    0.7014    0.0621 C   0  0  0  0  0
   -2.8703   -1.6911    0.3889 C   0  0  0  0  0
   -3.5193   -0.4881    0.1113 C   0  0  0  0  0
    1.2926   -0.9068   -1.4865 C   0  0  0  0  0
    5.3749   -0.3445    1.3275 H   0  0  0  0  0
    5.4454    1.3971    1.0684 H   0  0  0  0  0
    2.4436    1.6024   -0.9071 H   0  0  0  0  0
    4.0177    2.3316   -0.6444 H   0  0  0  0  0
    5.8425   -0.7624   -1.0867 H   0  0  0  0  0
    5.9363    0.9789   -1.3751 H   0  0  0  0  0
    7.1272    0.1924   -0.3248 H   0  0  0  0  0
    1.8695    1.9277    1.5248 H   0  0  0  0  0
    3.4437    2.6810    1.7758 H   0  0  0  0  0
    2.2568    3.4492    0.7107 H   0  0  0  0  0
    0.9452   -0.4035    1.8512 H   0  0  0  0  0
   -0.8258    1.6010    0.2590 H   0  0  0  0  0
   -0.9943   -2.6458    0.8340 H   0  0  0  0  0
   -4.5027   -2.6736    0.6260 H   0  0  0  0  0
   -5.1459   -1.3637   -0.4202 H   0  0  0  0  0
  1 11  2  0  0  0
  2 20  1  0  0  0
  2 36  1  0  0  0
  3 21  1  0  0  0
  3 37  1  0  0  0
  4  7  1  0  0  0
  5  7  2  0  0  0
  6  9  1  0  0  0
  6 10  1  0  0  0
  6 11  1  0  0  0
  7 19  1  0  0  0
  8 22  3  0  0  0
  9 12  1  0  0  0
  9 23  1  0  0  0
  9 24  1  0  0  0
 10 13  1  0  0  0
 10 25  1  0  0  0
 10 26  1  0  0  0
 11 15  1  0  0  0
 12 27  1  0  0  0
 12 28  1  0  0  0
 12 29  1  0  0  0
 13 30  1  0  0  0
 13 31  1  0  0  0
 13 32  1  0  0  0
 14 16  1  0  0  0
 14 17  2  0  0  0
 14 18  1  0  0  0
 15 16  2  0  0  0
 15 22  1  0  0  0
 16 33  1  0  0  0
 17 19  1  0  0  0
 17 34  1  0  0  0
 18 20  2  0  0  0
 18 35  1  0  0  0
 19 21  2  0  0  0
 20 21  1  0  0  0
M  END
$$$$
5281607
 OpenBabel02251315183D

 29 31  0  0  0  0  0  0  0  0999 V2000
    0.2347   -0.8220    0.0512 O   0  0  0  0  0
   -3.7341    1.9557   -0.1152 O   0  0  0  0  0
   -1.3041    2.9429   -0.1858 O   0  0  0  0  0
   -4.0926   -2.7696    0.1975 O   0  0  0  0  0
   -1.7171    0.6210   -0.0362 C   0  0  0  0  0
   -1.1247   -0.6381    0.0441 C   0  0  0  0  0
    1.0528    0.2944   -0.0328 C   0  0  0  0  0
   -0.8525    1.8082   -0.1163 C   0  0  0  0  0
    2.4962   -0.0164   -0.0111 C   0  0  0  0  0
   -3.1080    0.7486   -0.0388 C   0  0  0  0  0
    0.6029    1.5571   -0.1076 C   0  0  0  0  0
   -1.9221   -1.7800    0.1229 C   0  0  0  0  0
   -3.3118   -1.6570    0.1204 C   0  0  0  0  0
   -3.9032   -0.3954    0.0397 C   0  0  0  0  0
    3.4015    0.8918    0.5433 C   0  0  0  0  0
    2.9631   -1.2202   -0.5449 C   0  0  0  0  0
    4.7650    0.5981    0.5637 C   0  0  0  0  0
    4.3265   -1.5141   -0.5242 C   0  0  0  0  0
    5.2275   -0.6049    0.0301 C   0  0  0  0  0
    1.2442    2.4272   -0.1857 H   0  0  0  0  0
   -1.4639   -2.7639    0.1860 H   0  0  0  0  0
   -4.9864   -0.2982    0.0379 H   0  0  0  0  0
    3.0795    1.8293    0.9889 H   0  0  0  0  0
    2.2844   -1.9432   -0.9907 H   0  0  0  0  0
    5.4665    1.3035    0.9997 H   0  0  0  0  0
    4.6871   -2.4498   -0.9413 H   0  0  0  0  0
    6.2890   -0.8339    0.0469 H   0  0  0  0  0
   -3.0844    2.6733   -0.1674 H   0  0  0  0  0
   -5.0272   -2.5008    0.1835 H   0  0  0  0  0
  1  6  1  0  0  0
  1  7  1  0  0  0
  2 10  1  0  0  0
  2 28  1  0  0  0
  3  8  2  0  0  0
  4 13  1  0  0  0
  4 29  1  0  0  0
  5  6  2  0  0  0
  5  8  1  0  0  0
  5 10  1  0  0  0
  6 12  1  0  0  0
  7  9  1  0  0  0
  7 11  2  0  0  0
  8 11  1  0  0  0
  9 15  2  0  0  0
  9 16  1  0  0  0
 10 14  2  0  0  0
 11 20  1  0  0  0
 12 13  2  0  0  0
 12 21  1  0  0  0
 13 14  1  0  0  0
 14 22  1  0  0  0
 15 17  1  0  0  0
 15 23  1  0  0  0
 16 18  2  0  0  0
 16 24  1  0  0  0
 17 19  2  0  0  0
 17 25  1  0  0  0
 18 19  1  0  0  0
 18 26  1  0  0  0
 19 27  1  0  0  0
M  END
$$$$
5281708
 OpenBabel02251315183D

 29 31  0  0  0  0  0  0  0  0999 V2000
    1.3932    1.8482   -0.0190 O   0  0  0  0  0
   -0.0268   -1.9767   -0.0690 O   0  0  0  0  0
    5.8921    0.3319    0.0414 O   0  0  0  0  0
   -6.1172   -0.2120    0.0417 O   0  0  0  0  0
    1.8360   -0.5382   -0.0113 C   0  0  0  0  0
   -0.5201    0.3524   -0.0269 C   0  0  0  0  0
    2.2640    0.7889   -0.0064 C   0  0  0  0  0
    0.3899   -0.8260   -0.0341 C   0  0  0  0  0
   -1.9846    0.2056   -0.0089 C   0  0  0  0  0
    0.0484    1.5675   -0.0189 C   0  0  0  0  0
    2.7693   -1.5780    0.0011 C   0  0  0  0  0
    3.6275    1.0839    0.0106 C   0  0  0  0  0
   -2.6981    0.1514   -1.2081 C   0  0  0  0  0
   -2.6652    0.1189    1.2074 C   0  0  0  0  0
    4.5611    0.0475    0.0234 C   0  0  0  0  0
    4.1327   -1.2804    0.0188 C   0  0  0  0  0
   -4.0859    0.0114   -1.1913 C   0  0  0  0  0
   -4.0529   -0.0214    1.2244 C   0  0  0  0  0
   -4.7633   -0.0750    0.0250 C   0  0  0  0  0
   -0.5128    2.4940   -0.0088 H   0  0  0  0  0
    2.4566   -2.6183   -0.0027 H   0  0  0  0  0
    3.9635    2.1178    0.0143 H   0  0  0  0  0
   -2.1843    0.2162   -2.1644 H   0  0  0  0  0
   -2.1258    0.1580    2.1508 H   0  0  0  0  0
    4.8527   -2.0945    0.0287 H   0  0  0  0  0
   -4.6275   -0.0295   -2.1325 H   0  0  0  0  0
   -4.5750   -0.0886    2.1749 H   0  0  0  0  0
    6.3926   -0.5021    0.0486 H   0  0  0  0  0
   -6.4433   -0.2312   -0.8744 H   0  0  0  0  0
  1  7  1  0  0  0
  1 10  1  0  0  0
  2  8  2  0  0  0
  3 15  1  0  0  0
  3 28  1  0  0  0
  4 19  1  0  0  0
  4 29  1  0  0  0
  5  7  2  0  0  0
  5  8  1  0  0  0
  5 11  1  0  0  0
  6  8  1  0  0  0
  6  9  1  0  0  0
  6 10  2  0  0  0
  7 12  1  0  0  0
  9 13  2  0  0  0
  9 14  1  0  0  0
 10 20  1  0  0  0
 11 16  2  0  0  0
 11 21  1  0  0  0
 12 15  2  0  0  0
 12 22  1  0  0  0
 13 17  1  0  0  0
 13 23  1  0  0  0
 14 18  2  0  0  0
 14 24  1  0  0  0
 15 16  1  0  0  0
 16 25  1  0  0  0
 17 19  2  0  0  0
 17 26  1  0  0  0
 18 19  1  0  0  0
 18 27  1  0  0  0
M  END
$$$$
54456
 OpenBabel02251315183D

 26 27  0  0  0  0  0  0  0  0999 V2000
    3.0225    1.5801    0.1331 O   0  0  0  0  0
    3.3511   -1.1558   -0.2065 O   0  0  0  0  0
   -2.9093    0.0742    0.6171 N   0  0  0  0  0
   -1.8580    1.0639    0.3146 C   0  0  0  0  0
   -0.4709    0.4625    0.1831 C   0  0  0  0  0
   -1.4899   -1.8466    0.0095 C   0  0  0  0  0
   -0.3004   -0.9224    0.0023 C   0  0  0  0  0
   -2.8048   -1.1096   -0.2376 C   0  0  0  0  0
   -2.2384    1.8799   -0.9266 C   0  0  0  0  0
    0.6609    1.2916    0.2239 C   0  0  0  0  0
    0.9909   -1.4540   -0.1209 C   0  0  0  0  0
    1.9408    0.7538    0.0902 C   0  0  0  0  0
    2.1056   -0.6177   -0.0823 C   0  0  0  0  0
   -1.8383    1.7484    1.1724 H   0  0  0  0  0
   -1.3677   -2.6199   -0.7581 H   0  0  0  0  0
   -1.5269   -2.3466    0.9858 H   0  0  0  0  0
   -2.9021   -0.8369   -1.2950 H   0  0  0  0  0
   -3.6376   -1.7860   -0.0140 H   0  0  0  0  0
   -3.8285    0.4998    0.5027 H   0  0  0  0  0
   -1.5481    2.7190   -1.0700 H   0  0  0  0  0
   -2.2096    1.2794   -1.8424 H   0  0  0  0  0
   -3.2438    2.3043   -0.8279 H   0  0  0  0  0
    0.5354    2.3632    0.3628 H   0  0  0  0  0
    1.1189   -2.5272   -0.2435 H   0  0  0  0  0
    2.7182    2.4954    0.2585 H   0  0  0  0  0
    3.2711   -2.1188   -0.3168 H   0  0  0  0  0
  1 12  1  0  0  0
  1 25  1  0  0  0
  2 13  1  0  0  0
  2 26  1  0  0  0
  3  4  1  0  0  0
  3  8  1  0  0  0
  3 19  1  0  0  0
  4  5  1  0  0  0
  4  9  1  0  0  0
  4 14  1  0  0  0
  5  7  2  0  0  0
  5 10  1  0  0  0
  6  7  1  0  0  0
  6  8  1  0  0  0
  6 15  1  0  0  0
  6 16  1  0  0  0
  7 11  1  0  0  0
  8 17  1  0  0  0
  8 18  1  0  0  0
  9 20  1  0  0  0
  9 21  1  0  0  0
  9 22  1  0  0  0
 10 12  2  0  0  0
 10 23  1  0  0  0
 11 13  2  0  0  0
 11 24  1  0  0  0
 12 13  1  0  0  0
M  END
$$$$
5471349
 OpenBabel02251315183D

 47 49  0  0  0  0  0  0  0  0999 V2000
    0.1394    1.0296    0.5995 O   0  0  0  0  0
    1.0808   -3.3498   -0.7009 O   0  0  0  0  0
    4.7620   -0.2725   -0.0783 O   0  0  0  0  0
    6.4340    1.2590    0.2445 O   0  0  0  0  0
    1.0800    0.0884    0.2709 C   0  0  0  0  0
    0.6794   -1.2172   -0.0713 C   0  0  0  0  0
   -4.2860    2.4697   -0.3955 C   0  0  0  0  0
    2.4473    0.4019    0.2677 C   0  0  0  0  0
   -2.9094    1.9858   -0.8006 C   0  0  0  0  0
    1.6569   -2.1515   -0.4010 C   0  0  0  0  0
   -5.2887    1.3370   -0.1389 C   0  0  0  0  0
    3.3809   -0.5773   -0.0717 C   0  0  0  0  0
   -0.3817    1.8141   -0.4650 C   0  0  0  0  0
    3.0234   -1.8837   -0.4169 C   0  0  0  0  0
   -1.7754    2.2280   -0.1144 C   0  0  0  0  0
   -0.5603   -1.9012   -0.1818 C   0  0  0  0  0
    2.9228    1.7328    0.6116 C   0  0  0  0  0
   -4.8407    0.4047    0.9525 C   0  0  0  0  0
   -2.8577    1.2089   -2.0913 C   0  0  0  0  0
   -0.2611   -3.1877   -0.5657 C   0  0  0  0  0
   -4.7045   -0.9338    0.8985 C   0  0  0  0  0
    4.2292    2.0080    0.6018 C   0  0  0  0  0
    5.2373    0.9930    0.2476 C   0  0  0  0  0
   -4.2469   -1.7008    2.1105 C   0  0  0  0  0
   -4.9611   -1.7854   -0.3120 C   0  0  0  0  0
   -4.6781    3.1259   -1.1827 H   0  0  0  0  0
   -4.2113    3.0926    0.5057 H   0  0  0  0  0
   -5.4996    0.8167   -1.0762 H   0  0  0  0  0
   -6.2396    1.7859    0.1746 H   0  0  0  0  0
    0.2342    2.7139   -0.5728 H   0  0  0  0  0
   -0.3244    1.2625   -1.4076 H   0  0  0  0  0
    3.7547   -2.6381   -0.6792 H   0  0  0  0  0
   -1.8599    2.8051    0.8056 H   0  0  0  0  0
   -1.5491   -1.5034   -0.0050 H   0  0  0  0  0
    2.2147    2.5051    0.8883 H   0  0  0  0  0
   -4.6268    0.8992    1.8998 H   0  0  0  0  0
   -3.7103    1.4650   -2.7306 H   0  0  0  0  0
   -2.8970    0.1334   -1.8936 H   0  0  0  0  0
   -1.9696    1.4341   -2.6880 H   0  0  0  0  0
   -0.8599   -4.0623   -0.7735 H   0  0  0  0  0
    4.5877    2.9981    0.8619 H   0  0  0  0  0
   -3.3198   -2.2405    1.8912 H   0  0  0  0  0
   -4.0551   -1.0496    2.9699 H   0  0  0  0  0
   -5.0097   -2.4275    2.4086 H   0  0  0  0  0
   -5.7426   -2.5207   -0.0927 H   0  0  0  0  0
   -5.2827   -1.2236   -1.1903 H   0  0  0  0  0
   -4.0505   -2.3268   -0.5897 H   0  0  0  0  0
  1  5  1  0  0  0
  1 13  1  0  0  0
  2 10  1  0  0  0
  2 20  1  0  0  0
  3 12  1  0  0  0
  3 23  1  0  0  0
  4 23  2  0  0  0
  5  6  2  0  0  0
  5  8  1  0  0  0
  6 10  1  0  0  0
  6 16  1  0  0  0
  7  9  1  0  0  0
  7 11  1  0  0  0
  7 26  1  0  0  0
  7 27  1  0  0  0
  8 12  2  0  0  0
  8 17  1  0  0  0
  9 15  2  0  0  0
  9 19  1  0  0  0
 10 14  2  0  0  0
 11 18  1  0  0  0
 11 28  1  0  0  0
 11 29  1  0  0  0
 12 14  1  0  0  0
 13 15  1  0  0  0
 13 30  1  0  0  0
 13 31  1  0  0  0
 14 32  1  0  0  0
 15 33  1  0  0  0
 16 20  2  0  0  0
 16 34  1  0  0  0
 17 22  2  0  0  0
 17 35  1  0  0  0
 18 21  2  0  0  0
 18 36  1  0  0  0
 19 37  1  0  0  0
 19 38  1  0  0  0
 19 39  1  0  0  0
 20 40  1  0  0  0
 21 24  1  0  0  0
 21 25  1  0  0  0
 22 23  1  0  0  0
 22 41  1  0  0  0
 24 42  1  0  0  0
 24 43  1  0  0  0
 24 44  1  0  0  0
 25 45  1  0  0  0
 25 46  1  0  0  0
 25 47  1  0  0  0
M  END
$$$$
547
 OpenBabel02251315183D

 20 20  0  0  0  0  0  0  0  0999 V2000
   -2.4506    1.9579    0.0192 O   0  0  0  0  0
   -3.5414   -0.5545    0.4931 O   0  0  0  0  0
    4.1253    0.1728   -0.1035 O   0  0  0  0  0
    2.4578    0.1719    1.4372 O   0  0  0  0  0
    0.4599   -0.1795   -0.5491 C   0  0  0  0  0
    1.8979   -0.0496   -0.9224 C   0  0  0  0  0
   -0.3373    0.9597   -0.4365 C   0  0  0  0  0
   -0.0878   -1.4402   -0.3116 C   0  0  0  0  0
   -1.6819    0.8381   -0.0865 C   0  0  0  0  0
   -1.4324   -1.5618    0.0386 C   0  0  0  0  0
   -2.2296   -0.4226    0.1510 C   0  0  0  0  0
    2.8202    0.1077    0.2705 C   0  0  0  0  0
    2.0368    0.8187   -1.5777 H   0  0  0  0  0
    2.2158   -0.9351   -1.4861 H   0  0  0  0  0
    0.0841    1.9454   -0.6184 H   0  0  0  0  0
    0.5232   -2.3352   -0.3938 H   0  0  0  0  0
   -1.8461   -2.5499    0.2214 H   0  0  0  0  0
   -3.3516    1.6880    0.2684 H   0  0  0  0  0
   -3.7430   -1.4977    0.6180 H   0  0  0  0  0
    4.7218    0.2751    0.6684 H   0  0  0  0  0
  1  9  1  0  0  0
  1 18  1  0  0  0
  2 11  1  0  0  0
  2 19  1  0  0  0
  3 12  1  0  0  0
  3 20  1  0  0  0
  4 12  2  0  0  0
  5  6  1  0  0  0
  5  7  2  0  0  0
  5  8  1  0  0  0
  6 12  1  0  0  0
  6 13  1  0  0  0
  6 14  1  0  0  0
  7  9  1  0  0  0
  7 15  1  0  0  0
  8 10  2  0  0  0
  8 16  1  0  0  0
  9 11  2  0  0  0
 10 11  1  0  0  0
 10 17  1  0  0  0
M  END
$$$$
5564
 OpenBabel02251315183D

 24 25  0  0  0  0  0  0  0  0999 V2000
   -1.9929    2.6476    1.0550 Cl  0  0  0  0  0
    4.9959   -1.2993    1.2086 Cl  0  0  0  0  0
   -4.9750   -1.7896    0.3951 Cl  0  0  0  0  0
   -0.0044    1.1637   -0.6411 O   0  0  0  0  0
    1.9872    0.5101   -2.4666 O   0  0  0  0  0
    1.1584    0.5912   -0.2218 C   0  0  0  0  0
   -1.1835    0.4855   -0.3842 C   0  0  0  0  0
    2.1581    0.2636   -1.1379 C   0  0  0  0  0
    1.3454    0.3342    1.1363 C   0  0  0  0  0
   -2.1753    1.0681    0.3860 C   0  0  0  0  0
   -1.3345   -0.7824   -0.9203 C   0  0  0  0  0
    3.3449   -0.3210   -0.6957 C   0  0  0  0  0
    2.5321   -0.2503    1.5784 C   0  0  0  0  0
   -3.3536    0.3617    0.6281 C   0  0  0  0  0
   -2.5127   -1.4885   -0.6782 C   0  0  0  0  0
    3.5320   -0.5780    0.6625 C   0  0  0  0  0
   -3.5223   -0.9166    0.0959 C   0  0  0  0  0
    0.5831    0.5915    1.8665 H   0  0  0  0  0
   -0.5637   -1.2373   -1.5351 H   0  0  0  0  0
    4.1242   -0.5762   -1.4104 H   0  0  0  0  0
    2.6650   -0.4429    2.6400 H   0  0  0  0  0
   -4.1418    0.8067    1.2319 H   0  0  0  0  0
   -2.6314   -2.4828   -1.1012 H   0  0  0  0  0
    2.7799    0.2175   -2.9482 H   0  0  0  0  0
  1 10  1  0  0  0
  2 16  1  0  0  0
  3 17  1  0  0  0
  4  6  1  0  0  0
  4  7  1  0  0  0
  5  8  1  0  0  0
  5 24  1  0  0  0
  6  8  2  0  0  0
  6  9  1  0  0  0
  7 10  2  0  0  0
  7 11  1  0  0  0
  8 12  1  0  0  0
  9 13  2  0  0  0
  9 18  1  0  0  0
 10 14  1  0  0  0
 11 15  2  0  0  0
 11 19  1  0  0  0
 12 16  2  0  0  0
 12 20  1  0  0  0
 13 16  1  0  0  0
 13 21  1  0  0  0
 14 17  2  0  0  0
 14 22  1  0  0  0
 15 17  1  0  0  0
 15 23  1  0  0  0
M  END
$$$$
5591
 OpenBabel02251315183D

 58 61  0  0  0  0  0  0  0  0999 V2000
   -4.5147   -1.7839   -0.7418 S   0  0  0  0  0
    3.8001    1.4788   -0.5522 O   0  0  0  0  0
    0.4368    2.8248   -0.1607 O   0  0  0  0  0
    4.5710   -3.8323    0.7548 O   0  0  0  0  0
   -7.2016    0.0960    1.2932 O   0  0  0  0  0
   -6.2765   -3.6813   -1.1975 O   0  0  0  0  0
   -6.9275   -1.8615    0.0927 N   0  0  0  0  0
    2.7411    2.2344    0.0656 C   0  0  0  0  0
    2.5994    1.9012    1.5596 C   0  0  0  0  0
    2.3504    0.4153    1.7764 C   0  0  0  0  0
    3.2912   -0.3946    0.9346 C   0  0  0  0  0
    3.9438    0.1721   -0.1664 C   0  0  0  0  0
    1.4411    2.0034   -0.7197 C   0  0  0  0  0
    3.1409    3.7104   -0.0766 C   0  0  0  0  0
    3.5010   -1.7483    1.2309 C   0  0  0  0  0
    4.8205   -0.5977   -0.9365 C   0  0  0  0  0
    5.0316   -1.9402   -0.6261 C   0  0  0  0  0
    4.3693   -2.5166    0.4551 C   0  0  0  0  0
    2.8035   -2.3944    2.3883 C   0  0  0  0  0
    5.5418    0.0208   -2.0938 C   0  0  0  0  0
    5.9703   -2.7655   -1.4477 C   0  0  0  0  0
   -0.8565    2.3636   -0.2224 C   0  0  0  0  0
   -3.4692    1.4331   -0.3464 C   0  0  0  0  0
   -1.7586    2.7233    0.7695 C   0  0  0  0  0
   -1.2418    1.5453   -1.2756 C   0  0  0  0  0
   -4.8726    0.9334   -0.4131 C   0  0  0  0  0
   -5.0496   -0.3995    0.3098 C   0  0  0  0  0
   -3.0713    2.2557    0.7072 C   0  0  0  0  0
   -2.5546    1.0778   -1.3379 C   0  0  0  0  0
   -6.5031   -0.6646    0.6317 C   0  0  0  0  0
   -6.0561   -2.6089   -0.6550 C   0  0  0  0  0
    1.8064    2.4881    2.0372 H   0  0  0  0  0
    3.5366    2.1642    2.0708 H   0  0  0  0  0
    1.3167    0.1603    1.5164 H   0  0  0  0  0
    2.4916    0.2046    2.8425 H   0  0  0  0  0
    1.1849    0.9370   -0.6894 H   0  0  0  0  0
    1.5869    2.2679   -1.7751 H   0  0  0  0  0
    4.1202    3.8900    0.3829 H   0  0  0  0  0
    3.2454    3.9880   -1.1320 H   0  0  0  0  0
    2.4176    4.3863    0.3908 H   0  0  0  0  0
    2.8339   -3.4878    2.3499 H   0  0  0  0  0
    3.2674   -2.0806    3.3291 H   0  0  0  0  0
    1.7409   -2.1290    2.4040 H   0  0  0  0  0
    6.6091    0.1172   -1.8682 H   0  0  0  0  0
    5.4084   -0.5796   -3.0006 H   0  0  0  0  0
    5.1783    1.0204   -2.3508 H   0  0  0  0  0
    6.5950   -3.4018   -0.8102 H   0  0  0  0  0
    5.4059   -3.3973   -2.1414 H   0  0  0  0  0
    6.6850   -2.1783   -2.0298 H   0  0  0  0  0
    4.9225   -4.3102   -0.0128 H   0  0  0  0  0
   -5.5266    1.6920    0.0395 H   0  0  0  0  0
   -5.2133    0.8782   -1.4565 H   0  0  0  0  0
   -1.4511    3.3627    1.5918 H   0  0  0  0  0
   -0.5701    1.2738   -2.0840 H   0  0  0  0  0
   -4.4920   -0.4380    1.2525 H   0  0  0  0  0
   -3.7731    2.5378    1.4876 H   0  0  0  0  0
   -2.8525    0.4547   -2.1766 H   0  0  0  0  0
   -7.8804   -2.1786    0.2392 H   0  0  0  0  0
  1 27  1  0  0  0
  1 31  1  0  0  0
  2  8  1  0  0  0
  2 12  1  0  0  0
  3 13  1  0  0  0
  3 22  1  0  0  0
  4 18  1  0  0  0
  4 50  1  0  0  0
  5 30  2  0  0  0
  6 31  2  0  0  0
  7 30  1  0  0  0
  7 31  1  0  0  0
  7 58  1  0  0  0
  8  9  1  0  0  0
  8 13  1  0  0  0
  8 14  1  0  0  0
  9 10  1  0  0  0
  9 32  1  0  0  0
  9 33  1  0  0  0
 10 11  1  0  0  0
 10 34  1  0  0  0
 10 35  1  0  0  0
 11 12  2  0  0  0
 11 15  1  0  0  0
 12 16  1  0  0  0
 13 36  1  0  0  0
 13 37  1  0  0  0
 14 38  1  0  0  0
 14 39  1  0  0  0
 14 40  1  0  0  0
 15 18  2  0  0  0
 15 19  1  0  0  0
 16 17  2  0  0  0
 16 20  1  0  0  0
 17 18  1  0  0  0
 17 21  1  0  0  0
 19 41  1  0  0  0
 19 42  1  0  0  0
 19 43  1  0  0  0
 20 44  1  0  0  0
 20 45  1  0  0  0
 20 46  1  0  0  0
 21 47  1  0  0  0
 21 48  1  0  0  0
 21 49  1  0  0  0
 22 24  2  0  0  0
 22 25  1  0  0  0
 23 26  1  0  0  0
 23 28  2  0  0  0
 23 29  1  0  0  0
 24 28  1  0  0  0
 24 53  1  0  0  0
 25 29  2  0  0  0
 25 54  1  0  0  0
 26 27  1  0  0  0
 26 51  1  0  0  0
 26 52  1  0  0  0
 27 30  1  0  0  0
 27 55  1  0  0  0
 28 56  1  0  0  0
 29 57  1  0  0  0
M  END
$$$$
5699
 OpenBabel02251315183D

 22 23  0  0  0  0  0  0  0  0999 V2000
    1.4802   -2.7786   -0.0001 O   0  0  0  0  0
    0.1328    3.0643   -0.0003 O   0  0  0  0  0
   -3.0206   -1.8407    0.0004 O   0  0  0  0  0
   -4.0156    0.2185    0.0010 O   0  0  0  0  0
   -0.6320   -0.9120   -0.0003 N   0  0  0  0  0
    0.7084   -0.5063   -0.0006 C   0  0  0  0  0
    1.0244    0.8652   -0.0001 C   0  0  0  0  0
   -1.6481    0.0058   -0.0008 C   0  0  0  0  0
   -0.0833    1.8591    0.0001 C   0  0  0  0  0
    1.7475   -1.4418   -0.0005 C   0  0  0  0  0
    2.3545    1.2926    0.0007 C   0  0  0  0  0
   -1.4777    1.3347   -0.0007 C   0  0  0  0  0
    3.0771   -1.0158    0.0001 C   0  0  0  0  0
    3.3789    0.3465    0.0008 C   0  0  0  0  0
   -3.0265   -0.4914    0.0002 C   0  0  0  0  0
   -0.8563   -1.8981   -0.0010 H   0  0  0  0  0
    2.6094    2.3484    0.0012 H   0  0  0  0  0
   -2.2848    2.0574   -0.0007 H   0  0  0  0  0
    3.8905   -1.7369    0.0004 H   0  0  0  0  0
    4.4156    0.6711    0.0016 H   0  0  0  0  0
    2.3193   -3.2705    0.0001 H   0  0  0  0  0
   -3.9280   -2.2135    0.0011 H   0  0  0  0  0
  1 10  1  0  0  0
  1 21  1  0  0  0
  2  9  2  0  0  0
  3 15  1  0  0  0
  3 22  1  0  0  0
  4 15  2  0  0  0
  5  6  1  0  0  0
  5  8  1  0  0  0
  5 16  1  0  0  0
  6  7  2  0  0  0
  6 10  1  0  0  0
  7  9  1  0  0  0
  7 11  1  0  0  0
  8 12  2  0  0  0
  8 15  1  0  0  0
  9 12  1  0  0  0
 10 13  2  0  0  0
 11 14  2  0  0  0
 11 17  1  0  0  0
 12 18  1  0  0  0
 13 14  1  0  0  0
 13 19  1  0  0  0
 14 20  1  0  0  0
M  END
$$$$
5775
 OpenBabel02251315183D

 40 42  0  0  0  0  0  0  0  0999 V2000
   -4.2454   -2.3041    0.1576 O   0  0  0  0  0
   -0.2315    0.2729   -0.5069 N   0  0  0  0  0
    2.4254    2.0521   -0.4443 N   0  0  0  0  0
    0.5801    3.2607    0.1156 N   0  0  0  0  0
    0.2260    1.3337   -1.3592 C   0  0  0  0  0
    1.0795    2.2398   -0.5339 C   0  0  0  0  0
    3.0108    3.0739    0.3697 C   0  0  0  0  0
    1.7676    3.8735    0.7874 C   0  0  0  0  0
    0.7076   -0.7762   -0.2439 C   0  0  0  0  0
   -1.6259    0.2016   -0.1788 C   0  0  0  0  0
    0.9200   -1.7495   -1.2045 C   0  0  0  0  0
    1.3809   -0.7919    0.9651 C   0  0  0  0  0
   -2.2543   -1.0306   -0.1733 C   0  0  0  0  0
   -2.3074    1.3664    0.1248 C   0  0  0  0  0
    2.5228   -2.8026    0.2649 C   0  0  0  0  0
    1.8349   -2.7707   -0.9481 C   0  0  0  0  0
    2.2957   -1.8132    1.2215 C   0  0  0  0  0
   -3.6101   -1.1005    0.1467 C   0  0  0  0  0
   -3.6632    1.2963    0.4447 C   0  0  0  0  0
   -4.3145    0.0630    0.4557 C   0  0  0  0  0
    3.5007   -3.8947    0.5392 C   0  0  0  0  0
    0.8187    0.9508   -2.2001 H   0  0  0  0  0
   -0.5857    1.9169   -1.8105 H   0  0  0  0  0
    3.7078    3.6901   -0.2057 H   0  0  0  0  0
    3.5285    2.6525    1.2361 H   0  0  0  0  0
    1.6263    3.8381    1.8730 H   0  0  0  0  0
    1.8573    4.9228    0.4873 H   0  0  0  0  0
    2.9592    1.3230   -0.9012 H   0  0  0  0  0
    0.3898   -1.7330   -2.1525 H   0  0  0  0  0
    1.2078   -0.0269    1.7169 H   0  0  0  0  0
   -1.7344   -1.9518   -0.4156 H   0  0  0  0  0
   -1.8327    2.3398    0.1388 H   0  0  0  0  0
    2.0017   -3.5367   -1.7008 H   0  0  0  0  0
    2.8237   -1.8283    2.1713 H   0  0  0  0  0
   -4.2114    2.2018    0.6883 H   0  0  0  0  0
   -5.3709    0.0222    0.7074 H   0  0  0  0  0
    4.3066   -3.5479    1.1949 H   0  0  0  0  0
    2.9962   -4.7387    1.0197 H   0  0  0  0  0
    3.9699   -4.2466   -0.3859 H   0  0  0  0  0
   -5.1773   -2.1662    0.3998 H   0  0  0  0  0
  1 18  1  0  0  0
  1 40  1  0  0  0
  2  5  1  0  0  0
  2  9  1  0  0  0
  2 10  1  0  0  0
  3  6  1  0  0  0
  3  7  1  0  0  0
  3 28  1  0  0  0
  4  6  2  0  0  0
  4  8  1  0  0  0
  5  6  1  0  0  0
  5 22  1  0  0  0
  5 23  1  0  0  0
  7  8  1  0  0  0
  7 24  1  0  0  0
  7 25  1  0  0  0
  8 26  1  0  0  0
  8 27  1  0  0  0
  9 11  2  0  0  0
  9 12  1  0  0  0
 10 13  2  0  0  0
 10 14  1  0  0  0
 11 16  1  0  0  0
 11 29  1  0  0  0
 12 17  2  0  0  0
 12 30  1  0  0  0
 13 18  1  0  0  0
 13 31  1  0  0  0
 14 19  2  0  0  0
 14 32  1  0  0  0
 15 16  2  0  0  0
 15 17  1  0  0  0
 15 21  1  0  0  0
 16 33  1  0  0  0
 17 34  1  0  0  0
 18 20  2  0  0  0
 19 20  1  0  0  0
 19 35  1  0  0  0
 20 36  1  0  0  0
 21 37  1  0  0  0
 21 38  1  0  0  0
 21 39  1  0  0  0
M  END
$$$$
5991
 OpenBabel02251315183D

 46 49  0  0  0  0  0  0  0  0999 V2000
   -4.6386    0.7554   -1.1201 O   0  0  0  0  0
    6.2927    0.2345   -0.1534 O   0  0  0  0  0
   -2.2464    0.3876   -0.5904 C   0  0  0  0  0
   -1.5687   -0.7806    0.1613 C   0  0  0  0  0
   -0.0661   -0.8643   -0.1173 C   0  0  0  0  0
   -3.7375    0.1400   -0.2097 C   0  0  0  0  0
    0.6102    0.4559    0.3603 C   0  0  0  0  0
   -1.6073    1.7016   -0.1072 C   0  0  0  0  0
   -2.4468   -1.9816   -0.1806 C   0  0  0  0  0
   -0.0745    1.6968   -0.2712 C   0  0  0  0  0
   -3.8704   -1.4017   -0.3128 C   0  0  0  0  0
    0.5960   -2.0468    0.5939 C   0  0  0  0  0
   -2.0889    0.3105   -2.1382 C   0  0  0  0  0
    2.1258    0.3961    0.1867 C   0  0  0  0  0
    2.0537   -2.1623    0.1589 C   0  0  0  0  0
    2.7934   -0.8471    0.1353 C   0  0  0  0  0
   -4.0856    0.5812    1.1554 C   0  0  0  0  0
    2.9024    1.5682    0.1634 C   0  0  0  0  0
    4.1933   -0.8862    0.0085 C   0  0  0  0  0
    4.2932    1.5150    0.0473 C   0  0  0  0  0
    4.9386    0.2882   -0.0357 C   0  0  0  0  0
   -4.3686    0.9396    2.2656 C   0  0  0  0  0
   -1.6751   -0.6191    1.2458 H   0  0  0  0  0
    0.1007   -0.9951   -1.1941 H   0  0  0  0  0
    0.4521    0.5358    1.4471 H   0  0  0  0  0
   -1.8179    1.8701    0.9553 H   0  0  0  0  0
   -2.0325    2.5574   -0.6452 H   0  0  0  0  0
   -2.4047   -2.7493    0.5989 H   0  0  0  0  0
   -2.1387   -2.4503   -1.1220 H   0  0  0  0  0
    0.1924    1.7711   -1.3320 H   0  0  0  0  0
    0.2982    2.6144    0.1986 H   0  0  0  0  0
   -4.3021   -1.7048   -1.2747 H   0  0  0  0  0
   -4.5249   -1.8161    0.4636 H   0  0  0  0  0
    0.0835   -2.9874    0.3636 H   0  0  0  0  0
    0.5400   -1.9109    1.6817 H   0  0  0  0  0
   -1.0457    0.3255   -2.4632 H   0  0  0  0  0
   -2.5373   -0.5936   -2.5614 H   0  0  0  0  0
   -2.5782    1.1672   -2.6165 H   0  0  0  0  0
    2.0920   -2.5875   -0.8523 H   0  0  0  0  0
    2.5642   -2.8639    0.8298 H   0  0  0  0  0
   -5.5334    0.4229   -0.9326 H   0  0  0  0  0
    2.4432    2.5489    0.2432 H   0  0  0  0  0
    4.6974   -1.8487   -0.0531 H   0  0  0  0  0
    4.8649    2.4390    0.0258 H   0  0  0  0  0
   -4.6188    1.2575    3.2507 H   0  0  0  0  0
    6.5693   -0.6970   -0.1965 H   0  0  0  0  0
  1  6  1  0  0  0
  1 41  1  0  0  0
  2 21  1  0  0  0
  2 46  1  0  0  0
  3  4  1  0  0  0
  3  6  1  0  0  0
  3  8  1  0  0  0
  3 13  1  0  0  0
  4  5  1  0  0  0
  4  9  1  0  0  0
  4 23  1  0  0  0
  5  7  1  0  0  0
  5 12  1  0  0  0
  5 24  1  0  0  0
  6 11  1  0  0  0
  6 17  1  0  0  0
  7 10  1  0  0  0
  7 14  1  0  0  0
  7 25  1  0  0  0
  8 10  1  0  0  0
  8 26  1  0  0  0
  8 27  1  0  0  0
  9 11  1  0  0  0
  9 28  1  0  0  0
  9 29  1  0  0  0
 10 30  1  0  0  0
 10 31  1  0  0  0
 11 32  1  0  0  0
 11 33  1  0  0  0
 12 15  1  0  0  0
 12 34  1  0  0  0
 12 35  1  0  0  0
 13 36  1  0  0  0
 13 37  1  0  0  0
 13 38  1  0  0  0
 14 16  2  0  0  0
 14 18  1  0  0  0
 15 16  1  0  0  0
 15 39  1  0  0  0
 15 40  1  0  0  0
 16 19  1  0  0  0
 17 22  3  0  0  0
 18 20  2  0  0  0
 18 42  1  0  0  0
 19 21  2  0  0  0
 19 43  1  0  0  0
 20 21  1  0  0  0
 20 44  1  0  0  0
 22 45  1  0  0  0
M  END
$$$$
6005
 OpenBabel02251315183D

 37 40  0  0  0  0  0  0  0  0999 V2000
    2.7577   -1.8892    0.5407 O   0  0  0  0  0
    4.8778   -0.2391    0.4097 O   0  0  0  0  0
   -2.7275    1.6804   -0.0774 N   0  0  0  0  0
   -1.3737    1.1473    0.2256 C   0  0  0  0  0
   -1.2651   -0.3657    0.0082 C   0  0  0  0  0
   -0.2863    1.8505   -0.6184 C   0  0  0  0  0
   -2.4274   -1.1613   -0.0121 C   0  0  0  0  0
   -3.7467    0.8881    0.6293 C   0  0  0  0  0
   -3.7897   -0.5308    0.0701 C   0  0  0  0  0
    0.0162   -0.9626   -0.1079 C   0  0  0  0  0
    1.0853    1.2772   -0.3404 C   0  0  0  0  0
    1.2238   -0.1054   -0.0907 C   0  0  0  0  0
   -2.8681    3.0896    0.3047 C   0  0  0  0  0
   -2.3218   -2.5455   -0.1778 C   0  0  0  0  0
    0.0823   -2.3582   -0.2706 C   0  0  0  0  0
    2.2101    2.1156   -0.3745 C   0  0  0  0  0
    2.5161   -0.5971    0.1660 C   0  0  0  0  0
   -1.0726   -3.1405   -0.3032 C   0  0  0  0  0
    3.6308    0.2464    0.1472 C   0  0  0  0  0
    3.4789    1.6002   -0.1286 C   0  0  0  0  0
   -1.1566    1.3143    1.2922 H   0  0  0  0  0
   -0.2640    2.9214   -0.3895 H   0  0  0  0  0
   -0.4935    1.7434   -1.6915 H   0  0  0  0  0
   -4.7423    1.3293    0.4944 H   0  0  0  0  0
   -3.5463    0.8686    1.7093 H   0  0  0  0  0
   -4.2218   -0.5161   -0.9388 H   0  0  0  0  0
   -4.4451   -1.1396    0.7044 H   0  0  0  0  0
   -2.2373    3.7366   -0.3115 H   0  0  0  0  0
   -2.6239    3.2585    1.3596 H   0  0  0  0  0
   -3.8945    3.4349    0.1331 H   0  0  0  0  0
   -3.2141   -3.1649   -0.2185 H   0  0  0  0  0
    1.0097   -2.8871   -0.4590 H   0  0  0  0  0
    2.1002    3.1759   -0.5875 H   0  0  0  0  0
   -0.9959   -4.2141   -0.4498 H   0  0  0  0  0
    4.3417    2.2600   -0.1480 H   0  0  0  0  0
    2.0940   -2.1318    1.2093 H   0  0  0  0  0
    4.8035   -1.1937    0.5825 H   0  0  0  0  0
  1 17  1  0  0  0
  1 36  1  0  0  0
  2 19  1  0  0  0
  2 37  1  0  0  0
  3  4  1  0  0  0
  3  8  1  0  0  0
  3 13  1  0  0  0
  4  5  1  0  0  0
  4  6  1  0  0  0
  4 21  1  0  0  0
  5  7  2  0  0  0
  5 10  1  0  0  0
  6 11  1  0  0  0
  6 22  1  0  0  0
  6 23  1  0  0  0
  7  9  1  0  0  0
  7 14  1  0  0  0
  8  9  1  0  0  0
  8 24  1  0  0  0
  8 25  1  0  0  0
  9 26  1  0  0  0
  9 27  1  0  0  0
 10 12  1  0  0  0
 10 15  2  0  0  0
 11 12  2  0  0  0
 11 16  1  0  0  0
 12 17  1  0  0  0
 13 28  1  0  0  0
 13 29  1  0  0  0
 13 30  1  0  0  0
 14 18  2  0  0  0
 14 31  1  0  0  0
 15 18  1  0  0  0
 15 32  1  0  0  0
 16 20  2  0  0  0
 16 33  1  0  0  0
 17 19  2  0  0  0
 18 34  1  0  0  0
 19 20  1  0  0  0
 20 35  1  0  0  0
M  END
$$$$
6047
 OpenBabel02251315183D

 25 25  0  0  0  0  0  0  0  0999 V2000
    2.5189   -2.0482    0.5529 O   0  0  0  0  0
   -1.8525   -1.4781   -1.2114 O   0  0  0  0  0
    4.0510   -0.0382   -0.6028 O   0  0  0  0  0
   -3.5500   -1.3470    0.2877 O   0  0  0  0  0
   -3.5526    1.3806   -0.0143 N   0  0  0  0  0
   -1.3018    0.9726    0.8705 C   0  0  0  0  0
   -2.2993    0.6704   -0.2586 C   0  0  0  0  0
    0.1315    0.6987    0.4769 C   0  0  0  0  0
    0.6662   -0.5593    0.6993 C   0  0  0  0  0
    0.8815    1.7113   -0.0977 C   0  0  0  0  0
    1.9893   -0.8120    0.3367 C   0  0  0  0  0
   -2.6449   -0.8068   -0.3356 C   0  0  0  0  0
    2.2044    1.4588   -0.4603 C   0  0  0  0  0
    2.7582    0.1972   -0.2433 C   0  0  0  0  0
   -1.5494    0.3973    1.7732 H   0  0  0  0  0
   -1.3716    2.0279    1.1699 H   0  0  0  0  0
   -1.9212    0.9952   -1.2349 H   0  0  0  0  0
    0.0713   -1.3472    1.1531 H   0  0  0  0  0
    0.4581    2.6960   -0.2731 H   0  0  0  0  0
    2.7920    2.2536   -0.9119 H   0  0  0  0  0
   -3.3785    2.3851   -0.0004 H   0  0  0  0  0
   -3.9073    1.1480    0.9133 H   0  0  0  0  0
    3.4410   -2.0445    0.2425 H   0  0  0  0  0
   -2.0900   -2.4283   -1.2649 H   0  0  0  0  0
    4.4254    0.7730   -0.9873 H   0  0  0  0  0
  1 11  1  0  0  0
  1 23  1  0  0  0
  2 12  1  0  0  0
  2 24  1  0  0  0
  3 14  1  0  0  0
  3 25  1  0  0  0
  4 12  2  0  0  0
  5  7  1  0  0  0
  5 21  1  0  0  0
  5 22  1  0  0  0
  6  7  1  0  0  0
  6  8  1  0  0  0
  6 15  1  0  0  0
  6 16  1  0  0  0
  7 12  1  0  0  0
  7 17  1  0  0  0
  8  9  2  0  0  0
  8 10  1  0  0  0
  9 11  1  0  0  0
  9 18  1  0  0  0
 10 13  2  0  0  0
 10 19  1  0  0  0
 11 14  2  0  0  0
 13 14  1  0  0  0
 13 20  1  0  0  0
M  END
$$$$
65559
 OpenBabel02251315183D

 35 36  0  0  0  0  0  0  0  0999 V2000
   -0.2487   -2.2562   -2.8504 I   0  0  0  0  0
    2.9371    3.2664   -1.0648 I   0  0  0  0  0
    1.6380   -1.8968   -0.2085 O   0  0  0  0  0
   -3.1088    1.5944   -1.3284 O   0  0  0  0  0
   -5.3203    1.1599   -1.1532 O   0  0  0  0  0
    5.5019    1.9738    0.4913 O   0  0  0  0  0
   -5.1056    1.4135    1.6424 N   0  0  0  0  0
   -3.6771   -0.5018    1.0790 C   0  0  0  0  0
   -3.9787    0.9852    0.8519 C   0  0  0  0  0
   -2.2590   -0.8765    0.7212 C   0  0  0  0  0
   -1.9684   -1.2889   -0.5694 C   0  0  0  0  0
   -1.2736   -0.8019    1.6928 C   0  0  0  0  0
    0.3450   -1.5655    0.0701 C   0  0  0  0  0
   -0.6576   -1.6358   -0.8972 C   0  0  0  0  0
    0.0369   -1.1487    1.3651 C   0  0  0  0  0
   -4.2152    1.2475   -0.6282 C   0  0  0  0  0
    2.6014   -0.9182   -0.0393 C   0  0  0  0  0
    2.3572    0.3590   -0.5127 C   0  0  0  0  0
    3.7850   -1.2405    0.6012 C   0  0  0  0  0
    3.3280    1.3457   -0.3400 C   0  0  0  0  0
    4.7556   -0.2539    0.7738 C   0  0  0  0  0
    4.5271    1.0393    0.3034 C   0  0  0  0  0
   -3.8374   -0.7659    2.1339 H   0  0  0  0  0
   -4.3775   -1.1333    0.5151 H   0  0  0  0  0
   -3.1254    1.6033    1.1577 H   0  0  0  0  0
   -2.7593   -1.3457   -1.3131 H   0  0  0  0  0
   -1.5035   -0.4785    2.7040 H   0  0  0  0  0
    0.8017   -1.0987    2.1358 H   0  0  0  0  0
   -4.9141    1.2655    2.6327 H   0  0  0  0  0
   -5.9213    0.8402    1.4290 H   0  0  0  0  0
    1.4321    0.5968   -1.0305 H   0  0  0  0  0
    3.9637   -2.2465    0.9687 H   0  0  0  0  0
    5.6845   -0.5087    1.2771 H   0  0  0  0  0
   -3.3087    1.7535   -2.2755 H   0  0  0  0  0
    6.2533    1.5661    0.9551 H   0  0  0  0  0
  1 14  1  0  0  0
  2 20  1  0  0  0
  3 13  1  0  0  0
  3 17  1  0  0  0
  4 16  1  0  0  0
  4 34  1  0  0  0
  5 16  2  0  0  0
  6 22  1  0  0  0
  6 35  1  0  0  0
  7  9  1  0  0  0
  7 29  1  0  0  0
  7 30  1  0  0  0
  8  9  1  0  0  0
  8 10  1  0  0  0
  8 23  1  0  0  0
  8 24  1  0  0  0
  9 16  1  0  0  0
  9 25  1  0  0  0
 10 11  2  0  0  0
 10 12  1  0  0  0
 11 14  1  0  0  0
 11 26  1  0  0  0
 12 15  2  0  0  0
 12 27  1  0  0  0
 13 14  2  0  0  0
 13 15  1  0  0  0
 15 28  1  0  0  0
 17 18  2  0  0  0
 17 19  1  0  0  0
 18 20  1  0  0  0
 18 31  1  0  0  0
 19 21  2  0  0  0
 19 32  1  0  0  0
 20 22  2  0  0  0
 21 22  1  0  0  0
 21 33  1  0  0  0
M  END
$$$$
6603820
 OpenBabel02251315183D

 37 40  0  0  0  0  0  0  0  0999 V2000
    2.9057   -2.8168    0.5228 O   0  0  0  0  0
    4.9072   -0.9016    0.3524 O   0  0  0  0  0
   -2.1166    2.4055    0.2557 N   0  0  0  0  0
   -0.7192    1.9715    0.2384 C   0  0  0  0  0
   -0.5358    0.6249   -0.5160 C   0  0  0  0  0
    0.1558    3.0161   -0.4618 C   0  0  0  0  0
    0.8980    0.1705   -0.2238 C   0  0  0  0  0
   -1.6986   -0.3390   -0.2997 C   0  0  0  0  0
    1.6361    2.6247   -0.4166 C   0  0  0  0  0
    1.9255    1.1463   -0.2623 C   0  0  0  0  0
   -2.9050    1.4438    1.0314 C   0  0  0  0  0
   -2.8243    0.0568    0.4497 C   0  0  0  0  0
    1.2619   -1.1543    0.0636 C   0  0  0  0  0
   -1.7507   -1.5752   -0.9662 C   0  0  0  0  0
    3.2668    0.7664   -0.0780 C   0  0  0  0  0
   -3.8935   -0.8321    0.6409 C   0  0  0  0  0
    2.5988   -1.5161    0.2544 C   0  0  0  0  0
    3.6021   -0.5598    0.1715 C   0  0  0  0  0
   -2.8258   -2.4477   -0.7879 C   0  0  0  0  0
   -3.8883   -2.0839    0.0315 C   0  0  0  0  0
   -0.3795    1.8837    1.2817 H   0  0  0  0  0
   -0.5696    0.8315   -1.5980 H   0  0  0  0  0
    0.0284    4.0070   -0.0082 H   0  0  0  0  0
   -0.1540    3.1210   -1.5107 H   0  0  0  0  0
    2.0869    3.1367    0.4444 H   0  0  0  0  0
    2.1378    3.0037   -1.3151 H   0  0  0  0  0
   -2.4767    2.4603   -0.6970 H   0  0  0  0  0
   -3.9456    1.7888    1.0257 H   0  0  0  0  0
   -2.5762    1.4256    2.0774 H   0  0  0  0  0
    0.5196   -1.9389    0.1582 H   0  0  0  0  0
   -0.9497   -1.8730   -1.6387 H   0  0  0  0  0
    4.0461    1.5252   -0.1129 H   0  0  0  0  0
   -4.7488   -0.5397    1.2449 H   0  0  0  0  0
   -2.8342   -3.4080   -1.2952 H   0  0  0  0  0
   -4.7246   -2.7619    0.1729 H   0  0  0  0  0
    3.8706   -2.8890    0.6259 H   0  0  0  0  0
    5.4594   -0.1061    0.2617 H   0  0  0  0  0
  1 17  1  0  0  0
  1 36  1  0  0  0
  2 18  1  0  0  0
  2 37  1  0  0  0
  3  4  1  0  0  0
  3 11  1  0  0  0
  3 27  1  0  0  0
  4  5  1  0  0  0
  4  6  1  0  0  0
  4 21  1  0  0  0
  5  7  1  0  0  0
  5  8  1  0  0  0
  5 22  1  0  0  0
  6  9  1  0  0  0
  6 23  1  0  0  0
  6 24  1  0  0  0
  7 10  2  0  0  0
  7 13  1  0  0  0
  8 12  2  0  0  0
  8 14  1  0  0  0
  9 10  1  0  0  0
  9 25  1  0  0  0
  9 26  1  0  0  0
 10 15  1  0  0  0
 11 12  1  0  0  0
 11 28  1  0  0  0
 11 29  1  0  0  0
 12 16  1  0  0  0
 13 17  2  0  0  0
 13 30  1  0  0  0
 14 19  2  0  0  0
 14 31  1  0  0  0
 15 18  2  0  0  0
 15 32  1  0  0  0
 16 20  2  0  0  0
 16 33  1  0  0  0
 17 18  1  0  0  0
 19 20  1  0  0  0
 19 34  1  0  0  0
 20 35  1  0  0  0
M  END
$$$$
6623
 OpenBabel02251315183D

 33 34  0  0  0  0  0  0  0  0999 V2000
    4.7037    1.7341   -0.1083 O   0  0  0  0  0
   -4.6727    1.7597    0.1081 O   0  0  0  0  0
    0.0069   -1.3899   -0.0004 C   0  0  0  0  0
    1.2481   -0.5641   -0.0287 C   0  0  0  0  0
   -1.2913   -0.5160    0.0295 C   0  0  0  0  0
   -0.1387   -2.3587    1.2335 C   0  0  0  0  0
    0.0268   -2.3626   -1.2317 C   0  0  0  0  0
    1.4704    0.3250   -1.0800 C   0  0  0  0  0
   -1.4471    0.3329    1.0796 C   0  0  0  0  0
    2.1871   -0.6812    0.9962 C   0  0  0  0  0
   -2.1695   -0.6691   -0.9968 C   0  0  0  0  0
    2.6316    1.0973   -1.1066 C   0  0  0  0  0
   -2.6042    1.1115    1.1063 C   0  0  0  0  0
    3.3485    0.0911    0.9697 C   0  0  0  0  0
   -3.3265    0.1096   -0.9702 C   0  0  0  0  0
    3.5707    0.9805   -0.0817 C   0  0  0  0  0
   -3.5439    0.9999    0.0814 C   0  0  0  0  0
    0.6710   -3.0984    1.2558 H   0  0  0  0  0
   -0.1297   -1.8287    2.1930 H   0  0  0  0  0
   -1.0828   -2.9165    1.1866 H   0  0  0  0  0
    0.9347   -2.9802   -1.2087 H   0  0  0  0  0
   -0.8219   -3.0575   -1.2284 H   0  0  0  0  0
    0.0417   -1.8360   -2.1932 H   0  0  0  0  0
    0.7523    0.4367   -1.8878 H   0  0  0  0  0
   -0.7220    0.4336    1.8792 H   0  0  0  0  0
    2.0643   -1.3571    1.8352 H   0  0  0  0  0
   -2.0556   -1.3369   -1.8389 H   0  0  0  0  0
    2.7926    1.7871   -1.9307 H   0  0  0  0  0
   -2.7610    1.8023    1.9304 H   0  0  0  0  0
    4.0769   -0.0041    1.7705 H   0  0  0  0  0
   -4.0551    0.0196   -1.7715 H   0  0  0  0  0
    4.6927    2.2917   -0.9051 H   0  0  0  0  0
   -4.6587    2.3170    0.9052 H   0  0  0  0  0
  1 16  1  0  0  0
  1 32  1  0  0  0
  2 17  1  0  0  0
  2 33  1  0  0  0
  3  4  1  0  0  0
  3  5  1  0  0  0
  3  6  1  0  0  0
  3  7  1  0  0  0
  4  8  2  0  0  0
  4 10  1  0  0  0
  5  9  2  0  0  0
  5 11  1  0  0  0
  6 18  1  0  0  0
  6 19  1  0  0  0
  6 20  1  0  0  0
  7 21  1  0  0  0
  7 22  1  0  0  0
  7 23  1  0  0  0
  8 12  1  0  0  0
  8 24  1  0  0  0
  9 13  1  0  0  0
  9 25  1  0  0  0
 10 14  2  0  0  0
 10 26  1  0  0  0
 11 15  2  0  0  0
 11 27  1  0  0  0
 12 16  2  0  0  0
 12 28  1  0  0  0
 13 17  2  0  0  0
 13 29  1  0  0  0
 14 16  1  0  0  0
 14 30  1  0  0  0
 15 17  1  0  0  0
 15 31  1  0  0  0
M  END
$$$$
667639
 OpenBabel02251315183D

 30 31  0  0  0  0  0  0  0  0999 V2000
   -4.9869    1.6420    0.8824 O   0  0  0  0  0
    5.1716   -2.0059    0.6387 O   0  0  0  0  0
    4.2974    2.5298   -0.5648 O   0  0  0  0  0
   -5.8851   -0.7432   -0.2262 O   0  0  0  0  0
    2.0350   -0.2780   -0.0378 C   0  0  0  0  0
   -1.8187    0.0770   -0.0536 C   0  0  0  0  0
    0.5906   -0.5670   -0.0778 C   0  0  0  0  0
   -0.3933    0.3597    0.0049 C   0  0  0  0  0
   -2.7348    1.0023    0.4467 C   0  0  0  0  0
    2.4786    1.0027   -0.3240 C   0  0  0  0  0
    2.9211   -1.2929    0.2854 C   0  0  0  0  0
   -2.2698   -1.1202   -0.6096 C   0  0  0  0  0
   -4.1019    0.7304    0.3912 C   0  0  0  0  0
    4.2884   -1.0194    0.3232 C   0  0  0  0  0
    3.8460    1.2763   -0.2862 C   0  0  0  0  0
   -3.6365   -1.3922   -0.6651 C   0  0  0  0  0
   -4.5526   -0.4668   -0.1649 C   0  0  0  0  0
    4.7509    0.2652    0.0375 C   0  0  0  0  0
    0.3516   -1.6235   -0.1654 H   0  0  0  0  0
   -0.1509    1.4095    0.1453 H   0  0  0  0  0
   -2.3959    1.9391    0.8842 H   0  0  0  0  0
    1.8082    1.8103   -0.6019 H   0  0  0  0  0
    2.5635   -2.2949    0.5104 H   0  0  0  0  0
   -1.5971   -1.8608   -1.0319 H   0  0  0  0  0
   -3.9751   -2.3263   -1.1055 H   0  0  0  0  0
    5.8179    0.4716    0.0688 H   0  0  0  0  0
   -5.8863    1.2908    0.7620 H   0  0  0  0  0
    4.6797   -2.8281    0.8062 H   0  0  0  0  0
    5.2673    2.5392   -0.4916 H   0  0  0  0  0
   -6.0092   -1.6137   -0.6417 H   0  0  0  0  0
  1 13  1  0  0  0
  1 27  1  0  0  0
  2 14  1  0  0  0
  2 28  1  0  0  0
  3 15  1  0  0  0
  3 29  1  0  0  0
  4 17  1  0  0  0
  4 30  1  0  0  0
  5  7  1  0  0  0
  5 10  2  0  0  0
  5 11  1  0  0  0
  6  8  1  0  0  0
  6  9  2  0  0  0
  6 12  1  0  0  0
  7  8  2  0  0  0
  7 19  1  0  0  0
  8 20  1  0  0  0
  9 13  1  0  0  0
  9 21  1  0  0  0
 10 15  1  0  0  0
 10 22  1  0  0  0
 11 14  2  0  0  0
 11 23  1  0  0  0
 12 16  2  0  0  0
 12 24  1  0  0  0
 13 17  2  0  0  0
 14 18  1  0  0  0
 15 18  2  0  0  0
 16 17  1  0  0  0
 16 25  1  0  0  0
 18 26  1  0  0  0
M  END
$$$$
68094
 OpenBabel02251315183D

 25 27  0  0  0  0  0  0  0  0999 V2000
   -4.4836    0.6073    0.0013 O   0  0  0  0  0
    0.2525    1.5235   -0.0005 N   0  0  0  0  0
    3.4296   -0.3875    0.0004 N   0  0  0  0  0
    0.7174   -0.7124   -0.0002 C   0  0  0  0  0
    1.3028    0.6509   -0.0003 C   0  0  0  0  0
   -0.6253   -0.5825   -0.0002 C   0  0  0  0  0
   -0.9402    0.8509   -0.0004 C   0  0  0  0  0
    2.6468    0.7676    0.0000 C   0  0  0  0  0
    1.5618   -1.8904    0.0000 C   0  0  0  0  0
   -1.6573   -1.5819   -0.0003 C   0  0  0  0  0
   -2.2089    1.2700   -0.0003 C   0  0  0  0  0
    2.8883   -1.6599    0.0005 C   0  0  0  0  0
    3.3647    2.0813    0.0003 C   0  0  0  0  0
   -2.9410   -1.1942   -0.0004 C   0  0  0  0  0
   -3.3075    0.2573    0.0001 C   0  0  0  0  0
    0.3394    2.5275   -0.0005 H   0  0  0  0  0
    1.1445   -2.8883    0.0001 H   0  0  0  0  0
   -1.3956   -2.6335   -0.0005 H   0  0  0  0  0
   -2.4754    2.3201   -0.0002 H   0  0  0  0  0
    4.4377   -0.2910    0.0007 H   0  0  0  0  0
    3.6249   -2.4531    0.0008 H   0  0  0  0  0
    2.6766    2.9324    0.0001 H   0  0  0  0  0
    4.0000    2.1669   -0.8874 H   0  0  0  0  0
    3.9994    2.1669    0.8886 H   0  0  0  0  0
   -3.7489   -1.9170   -0.0004 H   0  0  0  0  0
  1 15  2  0  0  0
  2  5  1  0  0  0
  2  7  1  0  0  0
  2 16  1  0  0  0
  3  8  1  0  0  0
  3 12  1  0  0  0
  3 20  1  0  0  0
  4  5  1  0  0  0
  4  6  2  0  0  0
  4  9  1  0  0  0
  5  8  2  0  0  0
  6  7  1  0  0  0
  6 10  1  0  0  0
  7 11  2  0  0  0
  8 13  1  0  0  0
  9 12  2  0  0  0
  9 17  1  0  0  0
 10 14  2  0  0  0
 10 18  1  0  0  0
 11 15  1  0  0  0
 11 19  1  0  0  0
 12 21  1  0  0  0
 13 22  1  0  0  0
 13 23  1  0  0  0
 13 24  1  0  0  0
 14 15  1  0  0  0
 14 25  1  0  0  0
M  END
$$$$
681
 OpenBabel02251315183D

 22 22  0  0  0  0  0  0  0  0999 V2000
   -2.2392    1.9626    0.0548 O   0  0  0  0  0
   -3.3557   -0.5612    0.3868 O   0  0  0  0  0
    4.4081    0.2624    0.3445 N   0  0  0  0  0
    2.1628   -0.0212   -0.6613 C   0  0  0  0  0
    0.7040   -0.1603   -0.3850 C   0  0  0  0  0
    2.9862    0.1008    0.6289 C   0  0  0  0  0
   -0.0999    0.9759   -0.2919 C   0  0  0  0  0
    0.1434   -1.4267   -0.2187 C   0  0  0  0  0
   -1.4642    0.8456   -0.0326 C   0  0  0  0  0
   -1.2209   -1.5570    0.0407 C   0  0  0  0  0
   -2.0247   -0.4208    0.1336 C   0  0  0  0  0
    2.5111   -0.8817   -1.2481 H   0  0  0  0  0
    2.3332    0.8564   -1.2993 H   0  0  0  0  0
    2.8490   -0.7888    1.2541 H   0  0  0  0  0
    2.6457    0.9593    1.2192 H   0  0  0  0  0
    0.3315    1.9659   -0.4187 H   0  0  0  0  0
    0.7594   -2.3195   -0.2869 H   0  0  0  0  0
   -1.6445   -2.5496    0.1686 H   0  0  0  0  0
    4.5468    1.0868   -0.2388 H   0  0  0  0  0
    4.7362   -0.5285   -0.2089 H   0  0  0  0  0
   -3.1541    1.6866    0.2377 H   0  0  0  0  0
   -3.5639   -1.5074    0.4721 H   0  0  0  0  0
  1  9  1  0  0  0
  1 21  1  0  0  0
  2 11  1  0  0  0
  2 22  1  0  0  0
  3  6  1  0  0  0
  3 19  1  0  0  0
  3 20  1  0  0  0
  4  5  1  0  0  0
  4  6  1  0  0  0
  4 12  1  0  0  0
  4 13  1  0  0  0
  5  7  2  0  0  0
  5  8  1  0  0  0
  6 14  1  0  0  0
  6 15  1  0  0  0
  7  9  1  0  0  0
  7 16  1  0  0  0
  8 10  2  0  0  0
  8 17  1  0  0  0
  9 11  2  0  0  0
 10 11  1  0  0  0
 10 18  1  0  0  0
M  END
$$$$
689043
 OpenBabel02251315183D

 21 21  0  0  0  0  0  0  0  0999 V2000
    3.3190   -1.7785    0.1936 O   0  0  0  0  0
    4.0965    0.8849    0.0508 O   0  0  0  0  0
   -4.5229    0.9658    0.3589 O   0  0  0  0  0
   -4.0902   -1.1869   -0.2597 O   0  0  0  0  0
    0.0725   -0.1250   -0.1066 C   0  0  0  0  0
    1.0350   -1.1270    0.0177 C   0  0  0  0  0
    0.4630    1.2122   -0.1779 C   0  0  0  0  0
    2.3879   -0.7918    0.0705 C   0  0  0  0  0
    2.7784    0.5453   -0.0005 C   0  0  0  0  0
    1.8160    1.5473   -0.1248 C   0  0  0  0  0
   -1.3380   -0.4746   -0.1627 C   0  0  0  0  0
   -2.3077    0.3952    0.1047 C   0  0  0  0  0
   -3.7095   -0.0669    0.0361 C   0  0  0  0  0
    0.7426   -2.1734    0.0756 H   0  0  0  0  0
   -0.2423    2.0284   -0.3015 H   0  0  0  0  0
    2.1076    2.5925   -0.1870 H   0  0  0  0  0
   -1.5669   -1.5038   -0.4270 H   0  0  0  0  0
   -2.1467    1.4238    0.4033 H   0  0  0  0  0
    4.2003   -1.3667    0.2149 H   0  0  0  0  0
    4.1772    1.8522   -0.0117 H   0  0  0  0  0
   -5.4698    0.7109    0.3286 H   0  0  0  0  0
  1  8  1  0  0  0
  1 19  1  0  0  0
  2  9  1  0  0  0
  2 20  1  0  0  0
  3 13  1  0  0  0
  3 21  1  0  0  0
  4 13  2  0  0  0
  5  6  2  0  0  0
  5  7  1  0  0  0
  5 11  1  0  0  0
  6  8  1  0  0  0
  6 14  1  0  0  0
  7 10  2  0  0  0
  7 15  1  0  0  0
  8  9  2  0  0  0
  9 10  1  0  0  0
 10 16  1  0  0  0
 11 12  2  0  0  0
 11 17  1  0  0  0
 12 13  1  0  0  0
 12 18  1  0  0  0
M  END
$$$$
7091
 OpenBabel02251315183D

 20 21  0  0  0  0  0  0  0  0999 V2000
   -3.0053    1.3878    0.0004 O   0  0  0  0  0
   -3.0048   -1.3881   -0.0010 O   0  0  0  0  0
    0.6010    0.7077    0.0001 C   0  0  0  0  0
    0.6010   -0.7076    0.0003 C   0  0  0  0  0
   -0.6240    1.3944    0.0000 C   0  0  0  0  0
   -0.6241   -1.3943    0.0005 C   0  0  0  0  0
    1.8261    1.3945   -0.0003 C   0  0  0  0  0
    1.8260   -1.3944    0.0003 C   0  0  0  0  0
   -1.8317    0.6959    0.0000 C   0  0  0  0  0
   -1.8317   -0.6958    0.0002 C   0  0  0  0  0
    3.0338    0.6958   -0.0004 C   0  0  0  0  0
    3.0337   -0.6960   -0.0001 C   0  0  0  0  0
   -0.6328    2.4832   -0.0001 H   0  0  0  0  0
   -0.6410   -2.4828    0.0004 H   0  0  0  0  0
    1.8504    2.4822   -0.0005 H   0  0  0  0  0
    1.8500   -2.4822    0.0004 H   0  0  0  0  0
    3.9743    1.2389   -0.0007 H   0  0  0  0  0
    3.9742   -1.2391   -0.0002 H   0  0  0  0  0
   -2.8122    2.3410    0.0002 H   0  0  0  0  0
   -3.7379   -0.7483   -0.0014 H   0  0  0  0  0
  1  9  1  0  0  0
  1 19  1  0  0  0
  2 10  1  0  0  0
  2 20  1  0  0  0
  3  4  2  0  0  0
  3  5  1  0  0  0
  3  7  1  0  0  0
  4  6  1  0  0  0
  4  8  1  0  0  0
  5  9  2  0  0  0
  5 13  1  0  0  0
  6 10  2  0  0  0
  6 14  1  0  0  0
  7 11  2  0  0  0
  7 15  1  0  0  0
  8 12  2  0  0  0
  8 16  1  0  0  0
  9 10  1  0  0  0
 11 12  1  0  0  0
 11 17  1  0  0  0
 12 18  1  0  0  0
M  END
$$$$
72276
 OpenBabel02251315183D

 35 37  0  0  0  0  0  0  0  0999 V2000
    0.4554    0.7571   -0.1114 O   0  0  0  0  0
   -0.0198   -1.3181    1.8283 O   0  0  0  0  0
    4.3334   -2.1453   -0.0043 O   0  0  0  0  0
    4.8215    2.5776   -0.3171 O   0  0  0  0  0
   -5.1189   -0.8225   -1.5254 O   0  0  0  0  0
   -5.8048    0.9634    0.4911 O   0  0  0  0  0
    0.0528   -1.6121    0.4327 C   0  0  0  0  0
   -0.3707   -0.3857   -0.3865 C   0  0  0  0  0
    1.4880   -1.9916    0.0735 C   0  0  0  0  0
    2.3596   -0.7696   -0.0367 C   0  0  0  0  0
    1.8044    0.5129   -0.1299 C   0  0  0  0  0
   -1.8267   -0.0272   -0.1539 C   0  0  0  0  0
    3.7534   -0.9121   -0.0674 C   0  0  0  0  0
    2.6318    1.6361   -0.2107 C   0  0  0  0  0
   -2.8188   -0.5931   -0.9529 C   0  0  0  0  0
   -2.1694    0.8683    0.8581 C   0  0  0  0  0
    4.5779    0.2096   -0.1623 C   0  0  0  0  0
    4.0172    1.4831   -0.2297 C   0  0  0  0  0
   -4.1571   -0.2628   -0.7396 C   0  0  0  0  0
   -3.5076    1.1987    1.0713 C   0  0  0  0  0
   -4.5014    0.6331    0.2726 C   0  0  0  0  0
   -0.6030   -2.4707    0.2456 H   0  0  0  0  0
   -0.2554   -0.6034   -1.4586 H   0  0  0  0  0
    1.5007   -2.5079   -0.8940 H   0  0  0  0  0
    1.8879   -2.6664    0.8395 H   0  0  0  0  0
    2.1897    2.6282   -0.2657 H   0  0  0  0  0
   -2.5491   -1.2932   -1.7399 H   0  0  0  0  0
   -0.9590   -1.2961    2.0778 H   0  0  0  0  0
   -1.4138    1.3149    1.4984 H   0  0  0  0  0
    5.6594    0.0989   -0.1825 H   0  0  0  0  0
   -3.7622    1.8965    1.8646 H   0  0  0  0  0
    5.3002   -2.0460   -0.0383 H   0  0  0  0  0
    4.2661    3.3752   -0.3553 H   0  0  0  0  0
   -4.6962   -1.4158   -2.1700 H   0  0  0  0  0
   -5.8521    1.5945    1.2297 H   0  0  0  0  0
  1  8  1  0  0  0
  1 11  1  0  0  0
  2  7  1  0  0  0
  2 28  1  0  0  0
  3 13  1  0  0  0
  3 32  1  0  0  0
  4 18  1  0  0  0
  4 33  1  0  0  0
  5 19  1  0  0  0
  5 34  1  0  0  0
  6 21  1  0  0  0
  6 35  1  0  0  0
  7  8  1  0  0  0
  7  9  1  0  0  0
  7 22  1  0  0  0
  8 12  1  0  0  0
  8 23  1  0  0  0
  9 10  1  0  0  0
  9 24  1  0  0  0
  9 25  1  0  0  0
 10 11  2  0  0  0
 10 13  1  0  0  0
 11 14  1  0  0  0
 12 15  2  0  0  0
 12 16  1  0  0  0
 13 17  2  0  0  0
 14 18  2  0  0  0
 14 26  1  0  0  0
 15 19  1  0  0  0
 15 27  1  0  0  0
 16 20  2  0  0  0
 16 29  1  0  0  0
 17 18  1  0  0  0
 17 30  1  0  0  0
 19 21  2  0  0  0
 20 21  1  0  0  0
 20 31  1  0  0  0
M  END
$$$$
72344
 OpenBabel02251315183D

 51 53  0  0  0  0  0  0  0  0999 V2000
    0.2012    0.2606   -0.1265 O   0  0  0  0  0
   -3.9425   -2.2054    0.3110 O   0  0  0  0  0
   -1.2196    2.5602   -0.3135 O   0  0  0  0  0
   -5.3162    0.1439    0.1163 O   0  0  0  0  0
   -3.9723    2.5274   -0.1957 O   0  0  0  0  0
   -1.6036   -3.3630    0.3330 O   0  0  0  0  0
    4.9011    1.8224    0.7188 O   0  0  0  0  0
    6.5093   -0.1658   -0.3687 O   0  0  0  0  0
   -1.8478   -1.0244    0.0972 C   0  0  0  0  0
   -1.1668    0.1814   -0.0604 C   0  0  0  0  0
   -3.2430   -1.0453    0.1574 C   0  0  0  0  0
   -1.8792    1.3767   -0.1594 C   0  0  0  0  0
    0.9364   -0.9107   -0.0242 C   0  0  0  0  0
   -3.9532    0.1519    0.0586 C   0  0  0  0  0
   -3.2730    1.3603   -0.0995 C   0  0  0  0  0
   -1.0717   -2.2699    0.1969 C   0  0  0  0  0
    2.3969   -0.7121   -0.1136 C   0  0  0  0  0
    0.3969   -2.1312    0.1228 C   0  0  0  0  0
    2.9736    0.4734    0.3489 C   0  0  0  0  0
    3.2085   -1.7088   -0.6610 C   0  0  0  0  0
    4.3534    0.6608    0.2649 C   0  0  0  0  0
    5.1606   -0.3364   -0.2822 C   0  0  0  0  0
    4.5881   -1.5212   -0.7454 C   0  0  0  0  0
   -4.3270   -2.8914   -0.8782 C   0  0  0  0  0
   -0.8548    3.2569    0.8755 C   0  0  0  0  0
   -5.9091    0.2755    1.4057 C   0  0  0  0  0
   -4.3563    2.9451   -1.5033 C   0  0  0  0  0
    5.0198    2.8923   -0.2169 C   0  0  0  0  0
    7.2904   -0.6034    0.7415 C   0  0  0  0  0
    0.9740   -3.0438    0.2148 H   0  0  0  0  0
    2.3627    1.2599    0.7868 H   0  0  0  0  0
    2.7993   -2.6362   -1.0527 H   0  0  0  0  0
    5.2107   -2.2999   -1.1776 H   0  0  0  0  0
   -5.1615   -2.3694   -1.3566 H   0  0  0  0  0
   -3.4931   -2.9767   -1.5826 H   0  0  0  0  0
   -4.6570   -3.8967   -0.6025 H   0  0  0  0  0
   -0.3358    4.1755    0.5884 H   0  0  0  0  0
   -0.1789    2.6503    1.4864 H   0  0  0  0  0
   -1.7448    3.5246    1.4539 H   0  0  0  0  0
   -5.6301    1.2301    1.8628 H   0  0  0  0  0
   -6.9957    0.2499    1.2871 H   0  0  0  0  0
   -5.6091   -0.5530    2.0550 H   0  0  0  0  0
   -5.0117    2.2022   -1.9686 H   0  0  0  0  0
   -3.4741    3.1118   -2.1294 H   0  0  0  0  0
   -4.9042    3.8871   -1.4146 H   0  0  0  0  0
    5.4800    3.7434    0.2924 H   0  0  0  0  0
    4.0326    3.1942   -0.5811 H   0  0  0  0  0
    5.6576    2.6006   -1.0572 H   0  0  0  0  0
    7.1728   -1.6812    0.8919 H   0  0  0  0  0
    7.0054   -0.0636    1.6501 H   0  0  0  0  0
    8.3414   -0.3930    0.5251 H   0  0  0  0  0
  1 10  1  0  0  0
  1 13  1  0  0  0
  2 11  1  0  0  0
  2 24  1  0  0  0
  3 12  1  0  0  0
  3 25  1  0  0  0
  4 14  1  0  0  0
  4 26  1  0  0  0
  5 15  1  0  0  0
  5 27  1  0  0  0
  6 16  2  0  0  0
  7 21  1  0  0  0
  7 28  1  0  0  0
  8 22  1  0  0  0
  8 29  1  0  0  0
  9 10  2  0  0  0
  9 11  1  0  0  0
  9 16  1  0  0  0
 10 12  1  0  0  0
 11 14  2  0  0  0
 12 15  2  0  0  0
 13 17  1  0  0  0
 13 18  2  0  0  0
 14 15  1  0  0  0
 16 18  1  0  0  0
 17 19  2  0  0  0
 17 20  1  0  0  0
 18 30  1  0  0  0
 19 21  1  0  0  0
 19 31  1  0  0  0
 20 23  2  0  0  0
 20 32  1  0  0  0
 21 22  2  0  0  0
 22 23  1  0  0  0
 23 33  1  0  0  0
 24 34  1  0  0  0
 24 35  1  0  0  0
 24 36  1  0  0  0
 25 37  1  0  0  0
 25 38  1  0  0  0
 25 39  1  0  0  0
 26 40  1  0  0  0
 26 41  1  0  0  0
 26 42  1  0  0  0
 27 43  1  0  0  0
 27 44  1  0  0  0
 27 45  1  0  0  0
 28 46  1  0  0  0
 28 47  1  0  0  0
 28 48  1  0  0  0
 29 49  1  0  0  0
 29 50  1  0  0  0
 29 51  1  0  0  0
M  END
$$$$
78111
 OpenBabel02251315183D

 23 24  0  0  0  0  0  0  0  0999 V2000
   -3.2169   -2.7036    0.2849 Cl  0  0  0  0  0
   -3.2143    2.7044   -0.2877 Cl  0  0  0  0  0
    5.6681    0.0006   -0.0025 Cl  0  0  0  0  0
   -4.4448    0.0006   -0.0015 O   0  0  0  0  0
   -0.2895   -0.0003    0.0013 C   0  0  0  0  0
    1.1574   -0.0006    0.0013 C   0  0  0  0  0
   -0.9863    1.2010   -0.1270 C   0  0  0  0  0
   -0.9873   -1.2014    0.1290 C   0  0  0  0  0
    1.8548    1.1037    0.4907 C   0  0  0  0  0
    1.8548   -1.1048   -0.4890 C   0  0  0  0  0
   -2.3822   -1.2008    0.1284 C   0  0  0  0  0
   -2.3812    1.2015   -0.1277 C   0  0  0  0  0
   -3.0791    0.0005    0.0001 C   0  0  0  0  0
    3.2497    1.1040    0.4899 C   0  0  0  0  0
    3.2496   -1.1044   -0.4897 C   0  0  0  0  0
    3.9471   -0.0002   -0.0003 C   0  0  0  0  0
   -0.4709    2.1491   -0.2600 H   0  0  0  0  0
   -0.4725   -2.1499    0.2618 H   0  0  0  0  0
    1.3561    1.9724    0.9116 H   0  0  0  0  0
    1.3558   -1.9735   -0.9094 H   0  0  0  0  0
    3.7806    1.9684    0.8804 H   0  0  0  0  0
    3.7804   -1.9686   -0.8813 H   0  0  0  0  0
   -4.7528   -0.9171    0.0961 H   0  0  0  0  0
  1 11  1  0  0  0
  2 12  1  0  0  0
  3 16  1  0  0  0
  4 13  1  0  0  0
  4 23  1  0  0  0
  5  6  1  0  0  0
  5  7  2  0  0  0
  5  8  1  0  0  0
  6  9  2  0  0  0
  6 10  1  0  0  0
  7 12  1  0  0  0
  7 17  1  0  0  0
  8 11  2  0  0  0
  8 18  1  0  0  0
  9 14  1  0  0  0
  9 19  1  0  0  0
 10 15  2  0  0  0
 10 20  1  0  0  0
 11 13  1  0  0  0
 12 13  2  0  0  0
 14 16  2  0  0  0
 14 21  1  0  0  0
 15 16  1  0  0  0
 15 22  1  0  0  0
M  END
$$$$
81261
 OpenBabel02251315183D

 25 26  0  0  0  0  0  0  0  0999 V2000
    4.9538   -0.8137    0.0024 O   0  0  0  0  0
    4.1574    0.3034    0.0002 N   0  0  0  0  0
   -0.0368    0.0804   -0.0009 C   0  0  0  0  0
   -1.4816    0.0029   -0.0001 C   0  0  0  0  0
    0.5951    1.3236    0.0237 C   0  0  0  0  0
    0.7240   -1.0883   -0.0253 C   0  0  0  0  0
    2.7488    0.2294   -0.0008 C   0  0  0  0  0
   -2.1765   -0.0575    1.2079 C   0  0  0  0  0
   -2.1796   -0.0097   -1.2076 C   0  0  0  0  0
    1.9878    1.3982    0.0238 C   0  0  0  0  0
    2.1170   -1.0138   -0.0253 C   0  0  0  0  0
   -3.5694   -0.1301    1.2082 C   0  0  0  0  0
   -3.5726   -0.0823   -1.2071 C   0  0  0  0  0
   -4.2676   -0.1425    0.0007 C   0  0  0  0  0
    0.0168    2.2444    0.0432 H   0  0  0  0  0
    0.2472   -2.0655   -0.0445 H   0  0  0  0  0
   -1.6479   -0.0484    2.1582 H   0  0  0  0  0
   -1.6537    0.0370   -2.1582 H   0  0  0  0  0
    2.4688    2.3729    0.0432 H   0  0  0  0  0
    2.6865   -1.9391   -0.0449 H   0  0  0  0  0
   -4.1106   -0.1770    2.1487 H   0  0  0  0  0
   -4.1163   -0.0919   -2.1473 H   0  0  0  0  0
   -5.3521   -0.1990    0.0011 H   0  0  0  0  0
    4.6220    1.2023    0.0255 H   0  0  0  0  0
    5.4271   -0.7230   -0.8420 H   0  0  0  0  0
  1  2  1  0  0  0
  1 25  1  0  0  0
  2  7  1  0  0  0
  2 24  1  0  0  0
  3  4  1  0  0  0
  3  5  2  0  0  0
  3  6  1  0  0  0
  4  8  2  0  0  0
  4  9  1  0  0  0
  5 10  1  0  0  0
  5 15  1  0  0  0
  6 11  2  0  0  0
  6 16  1  0  0  0
  7 10  2  0  0  0
  7 11  1  0  0  0
  8 12  1  0  0  0
  8 17  1  0  0  0
  9 13  2  0  0  0
  9 18  1  0  0  0
 10 19  1  0  0  0
 11 20  1  0  0  0
 12 14  2  0  0  0
 12 21  1  0  0  0
 13 14  1  0  0  0
 13 22  1  0  0  0
 14 23  1  0  0  0
M  END
$$$$
9061
 OpenBabel02251315183D

 24 25  0  0  0  0  0  0  0  0999 V2000
   -3.6052    0.5409   -1.0855 O   0  0  0  0  0
    3.1704    1.9920   -0.0311 O   0  0  0  0  0
   -0.4060   -2.1633   -0.0003 N   0  0  0  0  0
   -1.2780   -0.1871    0.5111 C   0  0  0  0  0
    0.1106   -0.0083    0.2571 C   0  0  0  0  0
    0.6340   -1.2633   -0.0612 C   0  0  0  0  0
   -2.2457    0.8636    0.8854 C   0  0  0  0  0
   -1.5656   -1.5223    0.3446 C   0  0  0  0  0
    0.9752    1.1042    0.2675 C   0  0  0  0  0
    1.9842   -1.4622   -0.3708 C   0  0  0  0  0
   -2.9248    1.5292   -0.3227 C   0  0  0  0  0
    2.3281    0.9204   -0.0400 C   0  0  0  0  0
    2.8228   -0.3439   -0.3540 C   0  0  0  0  0
   -1.7549    1.6363    1.4887 H   0  0  0  0  0
   -3.0207    0.4187    1.5234 H   0  0  0  0  0
   -2.4898   -2.0752    0.4398 H   0  0  0  0  0
   -0.3244   -3.1537   -0.1839 H   0  0  0  0  0
    0.5929    2.0918    0.5108 H   0  0  0  0  0
    2.3701   -2.4461   -0.6153 H   0  0  0  0  0
   -2.1874    2.0114   -0.9723 H   0  0  0  0  0
   -3.6475    2.2835    0.0033 H   0  0  0  0  0
    3.8767   -0.4706   -0.5907 H   0  0  0  0  0
   -4.2715    0.1321   -0.5070 H   0  0  0  0  0
    2.6653    2.7885    0.2063 H   0  0  0  0  0
  1 11  1  0  0  0
  1 23  1  0  0  0
  2 12  1  0  0  0
  2 24  1  0  0  0
  3  6  1  0  0  0
  3  8  1  0  0  0
  3 17  1  0  0  0
  4  5  1  0  0  0
  4  7  1  0  0  0
  4  8  2  0  0  0
  5  6  2  0  0  0
  5  9  1  0  0  0
  6 10  1  0  0  0
  7 11  1  0  0  0
  7 14  1  0  0  0
  7 15  1  0  0  0
  8 16  1  0  0  0
  9 12  2  0  0  0
  9 18  1  0  0  0
 10 13  2  0  0  0
 10 19  1  0  0  0
 11 20  1  0  0  0
 11 21  1  0  0  0
 12 13  1  0  0  0
 13 22  1  0  0  0
M  END
$$$$
91528
 OpenBabel02251315183D

 22 22  0  0  0  0  0  0  0  0999 V2000
    2.4181    0.4287    1.7306 O   0  0  0  0  0
    2.6379   -0.2174   -1.8618 O   0  0  0  0  0
   -2.1544    2.0112   -0.1764 O   0  0  0  0  0
   -3.4676   -0.4377   -0.2488 O   0  0  0  0  0
    2.1222   -0.2427    0.4995 C   0  0  0  0  0
    0.6450   -0.2906    0.3009 C   0  0  0  0  0
    2.8650    0.4714   -0.6404 C   0  0  0  0  0
   -0.0778    0.8932    0.1530 C   0  0  0  0  0
   -0.0142   -1.5194    0.2642 C   0  0  0  0  0
   -1.4596    0.8482   -0.0318 C   0  0  0  0  0
   -1.3960   -1.5644    0.0796 C   0  0  0  0  0
   -2.1187   -0.3805   -0.0686 C   0  0  0  0  0
    2.5152   -1.2634    0.5860 H   0  0  0  0  0
    2.5498    1.5144   -0.7506 H   0  0  0  0  0
    3.9420    0.4808   -0.4382 H   0  0  0  0  0
    0.4213    1.8581    0.1895 H   0  0  0  0  0
    0.5342   -2.4507    0.3779 H   0  0  0  0  0
   -1.8968   -2.5285    0.0529 H   0  0  0  0  0
    3.3833    0.4114    1.8480 H   0  0  0  0  0
    3.1317    0.2564   -2.5526 H   0  0  0  0  0
   -3.0952    1.7927   -0.2944 H   0  0  0  0  0
   -3.7483   -1.3689   -0.2471 H   0  0  0  0  0
  1  5  1  0  0  0
  1 19  1  0  0  0
  2  7  1  0  0  0
  2 20  1  0  0  0
  3 10  1  0  0  0
  3 21  1  0  0  0
  4 12  1  0  0  0
  4 22  1  0  0  0
  5  6  1  0  0  0
  5  7  1  0  0  0
  5 13  1  0  0  0
  6  8  2  0  0  0
  6  9  1  0  0  0
  7 14  1  0  0  0
  7 15  1  0  0  0
  8 10  1  0  0  0
  8 16  1  0  0  0
  9 11  2  0  0  0
  9 17  1  0  0  0
 10 12  2  0  0  0
 11 12  1  0  0  0
 11 18  1  0  0  0
M  END
$$$$
932
 OpenBabel02251315183D

 32 34  0  0  0  0  0  0  0  0999 V2000
    0.0445   -0.7887   -0.1532 O   0  0  0  0  0
    1.7545    2.9395   -0.0657 O   0  0  0  0  0
    4.1138    1.8512    0.1136 O   0  0  0  0  0
    4.2925   -2.8909   -0.0093 O   0  0  0  0  0
   -6.2197   -0.5951   -0.2337 O   0  0  0  0  0
   -0.6674    0.3326    0.3931 C   0  0  0  0  0
   -0.2458    1.6335   -0.2872 C   0  0  0  0  0
   -2.1518    0.0850    0.2256 C   0  0  0  0  0
    2.0472    0.5970   -0.0248 C   0  0  0  0  0
    1.2359    1.8297   -0.0980 C   0  0  0  0  0
    1.4059   -0.6441   -0.0792 C   0  0  0  0  0
    3.4402    0.6687    0.0539 C   0  0  0  0  0
    2.1630   -1.8163   -0.0887 C   0  0  0  0  0
   -2.9684   -0.0400    1.3489 C   0  0  0  0  0
   -2.7005   -0.0186   -1.0521 C   0  0  0  0  0
    4.1908   -0.5075    0.0647 C   0  0  0  0  0
    3.5543   -1.7469   -0.0115 C   0  0  0  0  0
   -4.3357   -0.2690    1.1941 C   0  0  0  0  0
   -4.0678   -0.2475   -1.2068 C   0  0  0  0  0
   -4.8854   -0.3726   -0.0837 C   0  0  0  0  0
   -0.4339    0.3844    1.4670 H   0  0  0  0  0
   -0.7756    2.4844    0.1556 H   0  0  0  0  0
   -0.4286    1.6250   -1.3676 H   0  0  0  0  0
    1.6709   -2.7841   -0.1456 H   0  0  0  0  0
   -2.5552    0.0382    2.3508 H   0  0  0  0  0
   -2.0789    0.0640   -1.9393 H   0  0  0  0  0
    5.2759   -0.4621    0.1250 H   0  0  0  0  0
   -4.9676   -0.3654    2.0728 H   0  0  0  0  0
   -4.4833   -0.3288   -2.2076 H   0  0  0  0  0
    5.0696    1.6786    0.1615 H   0  0  0  0  0
    5.2351   -2.6586    0.0494 H   0  0  0  0  0
   -6.4271   -0.6384   -1.1830 H   0  0  0  0  0
  1  6  1  0  0  0
  1 11  1  0  0  0
  2 10  2  0  0  0
  3 12  1  0  0  0
  3 30  1  0  0  0
  4 17  1  0  0  0
  4 31  1  0  0  0
  5 20  1  0  0  0
  5 32  1  0  0  0
  6  7  1  0  0  0
  6  8  1  0  0  0
  6 21  1  0  0  0
  7 10  1  0  0  0
  7 22  1  0  0  0
  7 23  1  0  0  0
  8 14  2  0  0  0
  8 15  1  0  0  0
  9 10  1  0  0  0
  9 11  2  0  0  0
  9 12  1  0  0  0
 11 13  1  0  0  0
 12 16  2  0  0  0
 13 17  2  0  0  0
 13 24  1  0  0  0
 14 18  1  0  0  0
 14 25  1  0  0  0
 15 19  2  0  0  0
 15 26  1  0  0  0
 16 17  1  0  0  0
 16 27  1  0  0  0
 18 20  2  0  0  0
 18 28  1  0  0  0
 19 20  1  0  0  0
 19 29  1  0  0  0
M  END
$$$$
969516
 OpenBabel02251315183D

 47 48  0  0  0  0  0  0  0  0999 V2000
    7.4029   -1.3263    0.7759 O   0  0  0  0  0
   -7.3871   -1.1972   -1.0249 O   0  0  0  0  0
    6.3135   -3.3404   -0.7995 O   0  0  0  0  0
   -7.4431   -1.9508    1.6498 O   0  0  0  0  0
    2.0774    3.9183    0.0082 O   0  0  0  0  0
   -0.7337    2.0147   -1.5497 O   0  0  0  0  0
    4.2152    0.1624   -0.1618 C   0  0  0  0  0
   -4.1499    0.0187    0.1151 C   0  0  0  0  0
    0.0325    2.7881    0.6005 C   0  0  0  0  0
    5.4636    0.0090    0.4190 C   0  0  0  0  0
   -5.2198   -0.2584   -0.7203 C   0  0  0  0  0
    6.1754   -1.1716    0.2058 C   0  0  0  0  0
   -6.3336   -0.9225   -0.2061 C   0  0  0  0  0
    3.6591   -0.8321   -0.9499 C   0  0  0  0  0
   -4.1632   -0.3500    1.4506 C   0  0  0  0  0
    3.4633    1.4098    0.0623 C   0  0  0  0  0
   -2.9736    0.7211   -0.4274 C   0  0  0  0  0
    5.6288   -2.1824   -0.5851 C   0  0  0  0  0
   -6.3619   -1.3004    1.1364 C   0  0  0  0  0
    1.4750    2.8559    0.1393 C   0  0  0  0  0
   -0.9161    2.0663   -0.3361 C   0  0  0  0  0
    4.3707   -2.0125   -1.1631 C   0  0  0  0  0
   -5.2767   -1.0140    1.9646 C   0  0  0  0  0
    2.1398    1.5414   -0.1041 C   0  0  0  0  0
   -2.0693    1.3763    0.3142 C   0  0  0  0  0
    7.8896   -0.2460    1.5698 C   0  0  0  0  0
   -7.2788   -0.7771   -2.3836 C   0  0  0  0  0
   -0.3396    3.8125    0.7159 H   0  0  0  0  0
    0.0292    2.3169    1.5899 H   0  0  0  0  0
    5.8387    0.8262    1.0258 H   0  0  0  0  0
   -5.1448    0.0602   -1.7545 H   0  0  0  0  0
    2.6936   -0.7339   -1.4362 H   0  0  0  0  0
   -3.3333   -0.1676    2.1258 H   0  0  0  0  0
    4.0582    2.2679    0.3672 H   0  0  0  0  0
   -2.8704    0.6886   -1.5096 H   0  0  0  0  0
    3.9419   -2.7946   -1.7839 H   0  0  0  0  0
   -5.2841   -1.3074    3.0111 H   0  0  0  0  0
    1.4908    0.7093   -0.3479 H   0  0  0  0  0
   -2.1353    1.4686    1.3916 H   0  0  0  0  0
    7.1616   -3.2862   -0.3257 H   0  0  0  0  0
   -7.2855   -2.1323    2.5922 H   0  0  0  0  0
    7.2578   -0.0732    2.4478 H   0  0  0  0  0
    8.0337    0.6611    0.9731 H   0  0  0  0  0
    8.8763   -0.5400    1.9427 H   0  0  0  0  0
   -6.4576   -1.2860   -2.8996 H   0  0  0  0  0
   -7.2124    0.3132   -2.4653 H   0  0  0  0  0
   -8.2037   -1.0768   -2.8876 H   0  0  0  0  0
  1 12  1  0  0  0
  1 26  1  0  0  0
  2 13  1  0  0  0
  2 27  1  0  0  0
  3 18  1  0  0  0
  3 40  1  0  0  0
  4 19  1  0  0  0
  4 41  1  0  0  0
  5 20  2  0  0  0
  6 21  2  0  0  0
  7 10  2  0  0  0
  7 14  1  0  0  0
  7 16  1  0  0  0
  8 11  2  0  0  0
  8 15  1  0  0  0
  8 17  1  0  0  0
  9 20  1  0  0  0
  9 21  1  0  0  0
  9 28  1  0  0  0
  9 29  1  0  0  0
 10 12  1  0  0  0
 10 30  1  0  0  0
 11 13  1  0  0  0
 11 31  1  0  0  0
 12 18  2  0  0  0
 13 19  2  0  0  0
 14 22  2  0  0  0
 14 32  1  0  0  0
 15 23  2  0  0  0
 15 33  1  0  0  0
 16 24  2  0  0  0
 16 34  1  0  0  0
 17 25  2  0  0  0
 17 35  1  0  0  0
 18 22  1  0  0  0
 19 23  1  0  0  0
 20 24  1  0  0  0
 21 25  1  0  0  0
 22 36  1  0  0  0
 23 37  1  0  0  0
 24 38  1  0  0  0
 25 39  1  0  0  0
 26 42  1  0  0  0
 26 43  1  0  0  0
 26 44  1  0  0  0
 27 45  1  0  0  0
 27 46  1  0  0  0
 27 47  1  0  0  0
M  END
$$$$
9971251
 OpenBabel02251315183D

 43 46  0  0  0  0  0  0  0  0999 V2000
   -5.2062   -1.0265   -0.1972 O   0  0  0  0  0
    4.2276    1.8371    0.3771 O   0  0  0  0  0
    5.6364   -0.5208    0.2887 O   0  0  0  0  0
   -2.1785    0.6732   -0.3250 C   0  0  0  0  0
   -2.8773   -0.5444    0.3157 C   0  0  0  0  0
   -0.6961    0.7156    0.0413 C   0  0  0  0  0
   -0.0128   -0.5603   -0.5422 C   0  0  0  0  0
   -2.2769   -1.8040   -0.2989 C   0  0  0  0  0
   -3.0862    1.8483    0.0204 C   0  0  0  0  0
   -0.7499   -1.8530   -0.0954 C   0  0  0  0  0
    0.0162    1.9540   -0.5047 C   0  0  0  0  0
   -4.3048   -0.2077   -0.0756 C   0  0  0  0  0
   -4.4877    1.2887   -0.2661 C   0  0  0  0  0
   -2.8486   -0.6098    1.8541 C   0  0  0  0  0
    1.4909   -0.5492   -0.2827 C   0  0  0  0  0
    1.4523    1.9939    0.0096 C   0  0  0  0  0
    2.1718    0.6693   -0.0679 C   0  0  0  0  0
    2.2478   -1.7329   -0.3384 C   0  0  0  0  0
    3.5632    0.6676    0.1345 C   0  0  0  0  0
    3.6307   -1.7191   -0.1442 C   0  0  0  0  0
    4.2882   -0.5198    0.0968 C   0  0  0  0  0
   -2.2319    0.5742   -1.4232 H   0  0  0  0  0
   -0.5871    0.7265    1.1335 H   0  0  0  0  0
   -0.1107   -0.5162   -1.6382 H   0  0  0  0  0
   -2.4975   -1.8411   -1.3739 H   0  0  0  0  0
   -2.7347   -2.7029    0.1318 H   0  0  0  0  0
   -2.8847    2.7313   -0.5939 H   0  0  0  0  0
   -2.9860    2.1428    1.0706 H   0  0  0  0  0
   -0.5253   -2.0580    0.9587 H   0  0  0  0  0
   -0.3773   -2.7152   -0.6605 H   0  0  0  0  0
   -0.4940    2.8737   -0.1977 H   0  0  0  0  0
    0.0116    1.9371   -1.6022 H   0  0  0  0  0
   -4.7835    1.4793   -1.3018 H   0  0  0  0  0
   -5.2293    1.6854    0.4305 H   0  0  0  0  0
   -1.8364   -0.6983    2.2569 H   0  0  0  0  0
   -3.3122    0.2669    2.3188 H   0  0  0  0  0
   -3.4152   -1.4807    2.2061 H   0  0  0  0  0
    1.4410    2.3180    1.0582 H   0  0  0  0  0
    1.9832    2.7528   -0.5780 H   0  0  0  0  0
    1.7789   -2.6910   -0.5414 H   0  0  0  0  0
    4.1867   -2.6519   -0.1870 H   0  0  0  0  0
    3.6178    2.5317    0.6692 H   0  0  0  0  0
    5.9242    0.3961    0.4410 H   0  0  0  0  0
  1 12  2  0  0  0
  2 19  1  0  0  0
  2 42  1  0  0  0
  3 21  1  0  0  0
  3 43  1  0  0  0
  4  5  1  0  0  0
  4  6  1  0  0  0
  4  9  1  0  0  0
  4 22  1  0  0  0
  5  8  1  0  0  0
  5 12  1  0  0  0
  5 14  1  0  0  0
  6  7  1  0  0  0
  6 11  1  0  0  0
  6 23  1  0  0  0
  7 10  1  0  0  0
  7 15  1  0  0  0
  7 24  1  0  0  0
  8 10  1  0  0  0
  8 25  1  0  0  0
  8 26  1  0  0  0
  9 13  1  0  0  0
  9 27  1  0  0  0
  9 28  1  0  0  0
 10 29  1  0  0  0
 10 30  1  0  0  0
 11 16  1  0  0  0
 11 31  1  0  0  0
 11 32  1  0  0  0
 12 13  1  0  0  0
 13 33  1  0  0  0
 13 34  1  0  0  0
 14 35  1  0  0  0
 14 36  1  0  0  0
 14 37  1  0  0  0
 15 17  2  0  0  0
 15 18  1  0  0  0
 16 17  1  0  0  0
 16 38  1  0  0  0
 16 39  1  0  0  0
 17 19  1  0  0  0
 18 20  2  0  0  0
 18 40  1  0  0  0
 19 21  2  0  0  0
 20 21  1  0  0  0
 20 41  1  0  0  0
M  END
$$$$
