# Supplementary material for: In Silico Mechanistic Profiling to Probe Small Molecule Binding to Sulfotransferases
Source: PLoS One. 2013 Sep 6;8(9):e73587. doi: 10.1371/journal.pone.0073587 (PMC3765257; doi:10.1371/journal.pone.0073587)
Supplement: Dataset S2 — Active compound centroids for SULT1A3. (SDF) [file pone.0073587.s002.sdf]

*****
 OpenBabel06141215033D

 23 24  0  0  0  0  0  0  0  0999 V2000
    8.2062   -2.3791   -1.2791 C   0  0  0  0  0
    8.5938   -2.9295   -2.5153 C   0  0  0  0  0
    7.6595   -2.9986   -3.5609 C   0  0  0  0  0
    6.3455   -2.5386   -3.3671 C   0  0  0  0  0
    5.9053   -1.9955   -2.1263 C   0  0  0  0  0
    6.8839   -1.9226   -1.0961 C   0  0  0  0  0
    9.1120   -2.2949   -0.2687 O   0  0  0  0  0
    9.8508   -3.3982   -2.7249 O   0  0  0  0  0
    4.5448   -1.5992   -2.0236 C   0  0  0  0  0
    3.8223   -0.9902   -1.0460 C   0  0  0  0  0
    4.3322   -0.6180    0.0656 C   0  0  0  0  0
    4.7590   -0.2737    1.0755 N   0  0  0  0  0
    2.4429   -0.7227   -1.1906 C   0  0  0  0  0
    1.8291   -1.0222   -2.2461 O   0  0  0  0  0
    1.6996   -0.1320   -0.1911 O   0  0  0  0  0
    0.2962    0.1711   -0.2393 C   0  0  0  0  0
   -0.1714    0.8332    1.0776 C   0  0  0  0  0
   -1.6796    1.1999    1.0294 C   0  0  0  0  0
   -2.1409    1.8173    2.2866 C   0  0  0  0  0
   -2.2098    3.1837    2.5889 C   0  0  0  0  0
   -2.6735    3.4956    3.8799 C   0  0  0  0  0
   -3.0040    2.3946    4.6736 C   0  0  0  0  0
   -2.7032    0.9600    3.7129 S   0  0  0  0  0
  1  2  2  0  0  0
  1  6  1  0  0  0
  7  1  1  0  0  0
  2  3  1  0  0  0
  8  2  1  0  0  0
  3  4  2  0  0  0
  4  5  1  0  0  0
  5  6  2  0  0  0
  5  9  1  0  0  0
  9 10  2  0  0  0
 10 11  1  0  0  0
 10 13  1  0  0  0
 11 12  3  0  0  0
 14 13  2  0  0  0
 13 15  1  0  0  0
 15 16  1  0  0  0
 16 17  1  0  0  0
 17 18  1  0  0  0
 18 19  1  0  0  0
 19 20  2  0  0  0
 19 23  1  0  0  0
 20 21  1  0  0  0
 21 22  2  0  0  0
 22 23  1  0  0  0
M  END
$$$$
*****
 OpenBabel06141215033D

 11 11  0  0  0  0  0  0  0  0999 V2000
    2.2949    1.0620   -0.3352 C   0  0  0  0  0
    3.6188    0.9780    0.1440 C   0  0  0  0  0
    3.8661    0.5448    1.4607 C   0  0  0  0  0
    2.7946    0.2076    2.3080 C   0  0  0  0  0
    1.4725    0.3012    1.8359 C   0  0  0  0  0
    1.2185    0.7004    0.5066 C   0  0  0  0  0
    2.0592    1.4770   -1.6066 O   0  0  0  0  0
    4.6611    1.2943   -0.6610 O   0  0  0  0  0
   -0.0695    0.7419    0.0453 O   0  0  0  0  0
   -0.4845   -0.5009   -0.5543 C   0  0  0  0  0
    3.1262   -0.3734    4.0432 Br  0  0  0  0  0
  1  2  2  0  0  0
  1  6  1  0  0  0
  7  1  1  0  0  0
  2  3  1  0  0  0
  8  2  1  0  0  0
  3  4  2  0  0  0
  4  5  1  0  0  0
  4 11  1  0  0  0
  5  6  2  0  0  0
  6  9  1  0  0  0
  9 10  1  0  0  0
M  END
$$$$
12066
 OpenBabel06141215033D

 15 15  0  0  0  0  0  0  0  0999 V2000
    1.8511    2.7191   -0.0002 Cl  0  0  0  0  0
    1.8510   -2.7191   -0.0003 Cl  0  0  0  0  0
    3.0803   -0.0001    0.0001 O   0  0  0  0  0
   -3.1031   -1.0976   -0.0003 O   0  0  0  0  0
   -3.1031    1.0977    0.0002 O   0  0  0  0  0
   -2.4951    0.0000   -0.0001 N   0  0  0  0  0
   -1.0751    0.0000    0.0001 C   0  0  0  0  0
   -0.3777   -1.2079    0.0003 C   0  0  0  0  0
   -0.3776    1.2079   -0.0001 C   0  0  0  0  0
    1.7148   -0.0001    0.0001 C   0  0  0  0  0
    1.0173    1.2080   -0.0001 C   0  0  0  0  0
    1.0172   -1.2080    0.0003 C   0  0  0  0  0
   -0.9028   -2.1607    0.0003 H   0  0  0  0  0
   -0.9028    2.1607   -0.0003 H   0  0  0  0  0
    3.3880    0.9228    0.0000 H   0  0  0  0  0
  1 11  1  0  0  0
  2 12  1  0  0  0
  3 10  1  0  0  0
  3 15  1  0  0  0
  4  6  1  0  0  0
  5  6  2  0  0  0
  6  7  1  0  0  0
  7  8  2  0  0  0
  7  9  1  0  0  0
  8 12  1  0  0  0
  8 13  1  0  0  0
  9 11  2  0  0  0
  9 14  1  0  0  0
 10 11  1  0  0  0
 10 12  2  0  0  0
M  END
$$$$
123600
 OpenBabel06141215033D

 38 38  0  0  0  0  0  0  0  0999 V2000
    0.7810   -0.5082   -2.1924 O   0  0  0  0  0
   -4.5721   -0.3760    1.0118 O   0  0  0  0  0
   -3.7480    2.3351   -0.8880 O   0  0  0  0  0
    3.0762   -0.3870   -0.4599 N   0  0  0  0  0
    4.0256    0.3441    0.3858 C   0  0  0  0  0
    1.7189   -0.2163    0.0303 C   0  0  0  0  0
    0.7215   -0.9820   -0.8476 C   0  0  0  0  0
    5.4366    0.1424   -0.1767 C   0  0  0  0  0
    3.6569    1.8312    0.3604 C   0  0  0  0  0
    3.9481   -0.1937    1.8196 C   0  0  0  0  0
   -0.6974   -0.8145   -0.3497 C   0  0  0  0  0
   -1.2297    0.4586   -0.2407 C   0  0  0  0  0
   -1.4323   -1.9382   -0.0138 C   0  0  0  0  0
   -2.5378    0.6126    0.2186 C   0  0  0  0  0
   -3.2931   -0.5087    0.5616 C   0  0  0  0  0
   -2.7404   -1.7841    0.4454 C   0  0  0  0  0
   -3.1140    1.9849    0.3355 C   0  0  0  0  0
    1.5901   -0.5833    1.0534 H   0  0  0  0  0
    1.4393    0.8389   -0.0001 H   0  0  0  0  0
    3.3143   -1.3785   -0.4743 H   0  0  0  0  0
    0.9886   -2.0462   -0.8685 H   0  0  0  0  0
    5.7193   -0.9169   -0.1774 H   0  0  0  0  0
    6.1817    0.6818    0.4191 H   0  0  0  0  0
    5.5108    0.5083   -1.2076 H   0  0  0  0  0
    2.7753    2.0768    0.9621 H   0  0  0  0  0
    3.4959    2.1937   -0.6620 H   0  0  0  0  0
    4.4760    2.4289    0.7802 H   0  0  0  0  0
    3.0453    0.1158    2.3563 H   0  0  0  0  0
    4.7909    0.1867    2.4106 H   0  0  0  0  0
    4.0113   -1.2880    1.8472 H   0  0  0  0  0
   -0.6554    1.3355   -0.5256 H   0  0  0  0  0
   -1.0131   -2.9364   -0.0998 H   0  0  0  0  0
    1.7052   -0.5831   -2.4858 H   0  0  0  0  0
   -3.3235   -2.6618    0.7109 H   0  0  0  0  0
   -3.8229    2.0820    1.1640 H   0  0  0  0  0
   -2.3186    2.7150    0.5274 H   0  0  0  0  0
   -4.9430    0.4740    0.7264 H   0  0  0  0  0
   -4.0919    3.2386   -0.7826 H   0  0  0  0  0
  1  7  1  0  0  0
  1 33  1  0  0  0
  2 15  1  0  0  0
  2 37  1  0  0  0
  3 17  1  0  0  0
  3 38  1  0  0  0
  4  5  1  0  0  0
  4  6  1  0  0  0
  4 20  1  0  0  0
  5  8  1  0  0  0
  5  9  1  0  0  0
  5 10  1  0  0  0
  6  7  1  0  0  0
  6 18  1  0  0  0
  6 19  1  0  0  0
  7 11  1  0  0  0
  7 21  1  0  0  0
  8 22  1  0  0  0
  8 23  1  0  0  0
  8 24  1  0  0  0
  9 25  1  0  0  0
  9 26  1  0  0  0
  9 27  1  0  0  0
 10 28  1  0  0  0
 10 29  1  0  0  0
 10 30  1  0  0  0
 11 12  2  0  0  0
 11 13  1  0  0  0
 12 14  1  0  0  0
 12 31  1  0  0  0
 13 16  2  0  0  0
 13 32  1  0  0  0
 14 15  2  0  0  0
 14 17  1  0  0  0
 15 16  1  0  0  0
 16 34  1  0  0  0
 17 35  1  0  0  0
 17 36  1  0  0  0
M  END
$$$$
1237
 OpenBabel06141215033D

 26 26  0  0  0  0  0  0  0  0999 V2000
    2.6186   -0.1375    1.5003 O   0  0  0  0  0
   -2.2136    1.5235    0.5649 O   0  0  0  0  0
   -3.3701   -0.8970   -0.1634 O   0  0  0  0  0
    4.2441    0.7955   -0.6880 N   0  0  0  0  0
    2.2445   -0.4193    0.1451 C   0  0  0  0  0
    0.7604   -0.5421    0.0649 C   0  0  0  0  0
    2.7893    0.6906   -0.7758 C   0  0  0  0  0
   -0.0473    0.5574    0.3550 C   0  0  0  0  0
    0.1801   -1.7568   -0.3006 C   0  0  0  0  0
   -1.4354    0.4425    0.2795 C   0  0  0  0  0
   -1.2081   -1.8717   -0.3759 C   0  0  0  0  0
   -2.0158   -0.7721   -0.0860 C   0  0  0  0  0
   -2.5466    2.3872   -0.5201 C   0  0  0  0  0
    2.7167   -1.3733   -0.1220 H   0  0  0  0  0
    2.3769    1.6685   -0.5043 H   0  0  0  0  0
    2.5064    0.4877   -1.8150 H   0  0  0  0  0
    0.3898    1.5065    0.6544 H   0  0  0  0  0
    0.7953   -2.6228   -0.5299 H   0  0  0  0  0
   -1.6471   -2.8238   -0.6620 H   0  0  0  0  0
    3.5864   -0.2093    1.5562 H   0  0  0  0  0
    4.5116    1.0899    0.2501 H   0  0  0  0  0
    4.5659    1.5315   -1.3155 H   0  0  0  0  0
   -3.5896   -1.8059   -0.4313 H   0  0  0  0  0
   -3.1067    1.8440   -1.2877 H   0  0  0  0  0
   -1.6414    2.8242   -0.9537 H   0  0  0  0  0
   -3.1748    3.1949   -0.1348 H   0  0  0  0  0
  1  5  1  0  0  0
  1 20  1  0  0  0
  2 10  1  0  0  0
  2 13  1  0  0  0
  3 12  1  0  0  0
  3 23  1  0  0  0
  4  7  1  0  0  0
  4 21  1  0  0  0
  4 22  1  0  0  0
  5  6  1  0  0  0
  5  7  1  0  0  0
  5 14  1  0  0  0
  6  8  2  0  0  0
  6  9  1  0  0  0
  7 15  1  0  0  0
  7 16  1  0  0  0
  8 10  1  0  0  0
  8 17  1  0  0  0
  9 11  2  0  0  0
  9 18  1  0  0  0
 10 12  2  0  0  0
 11 12  1  0  0  0
 11 19  1  0  0  0
 13 24  1  0  0  0
 13 25  1  0  0  0
 13 26  1  0  0  0
M  END
$$$$
13393711
 OpenBabel06141215033D

 28 29  0  0  0  0  0  0  0  0999 V2000
    4.7691    0.5805   -0.4690 O   0  0  0  0  0
   -5.0323    0.1352   -0.2601 O   0  0  0  0  0
    2.7984    1.1485   -1.4330 O   0  0  0  0  0
    2.7755   -0.4809    0.3865 C   0  0  0  0  0
    1.2993   -0.5904    0.2056 C   0  0  0  0  0
   -0.9046    0.4389    0.2469 C   0  0  0  0  0
   -1.4809   -0.7957   -0.1358 C   0  0  0  0  0
    0.4872    0.5249    0.4131 C   0  0  0  0  0
    0.7325   -1.8046   -0.1707 C   0  0  0  0  0
   -0.6484   -1.9080   -0.3407 C   0  0  0  0  0
    3.1984   -0.1009    1.8202 C   0  0  0  0  0
   -1.7370    1.5514    0.4515 C   0  0  0  0  0
   -2.8728   -0.8814   -0.3022 C   0  0  0  0  0
    3.4185    0.5004   -0.5998 C   0  0  0  0  0
   -3.6849    0.2340   -0.0942 C   0  0  0  0  0
   -3.1180    1.4482    0.2818 C   0  0  0  0  0
    3.2292   -1.4556    0.1591 H   0  0  0  0  0
    0.9324    1.4735    0.7083 H   0  0  0  0  0
    1.3504   -2.6831   -0.3366 H   0  0  0  0  0
   -1.0696   -2.8669   -0.6352 H   0  0  0  0  0
    2.9144    0.9286    2.0652 H   0  0  0  0  0
    2.7282   -0.7661    2.5529 H   0  0  0  0  0
    4.2836   -0.1794    1.9463 H   0  0  0  0  0
   -1.3158    2.5106    0.7458 H   0  0  0  0  0
   -3.3251   -1.8270   -0.5965 H   0  0  0  0  0
   -3.7455    2.3202    0.4447 H   0  0  0  0  0
    5.1613    1.2102   -1.1108 H   0  0  0  0  0
   -5.2525   -0.7756   -0.5210 H   0  0  0  0  0
  1 14  1  0  0  0
  1 27  1  0  0  0
  2 15  1  0  0  0
  2 28  1  0  0  0
  3 14  2  0  0  0
  4  5  1  0  0  0
  4 11  1  0  0  0
  4 14  1  0  0  0
  4 17  1  0  0  0
  5  8  2  0  0  0
  5  9  1  0  0  0
  6  7  2  0  0  0
  6  8  1  0  0  0
  6 12  1  0  0  0
  7 10  1  0  0  0
  7 13  1  0  0  0
  8 18  1  0  0  0
  9 10  2  0  0  0
  9 19  1  0  0  0
 10 20  1  0  0  0
 11 21  1  0  0  0
 11 22  1  0  0  0
 11 23  1  0  0  0
 12 16  2  0  0  0
 12 24  1  0  0  0
 13 15  2  0  0  0
 13 25  1  0  0  0
 15 16  1  0  0  0
 16 26  1  0  0  0
M  END
$$$$
14530
 OpenBabel06141215033D

 19 19  0  0  0  0  0  0  0  0999 V2000
   -2.2341    1.8592    0.0008 O   0  0  0  0  0
   -3.2097   -0.7430    0.0002 O   0  0  0  0  0
    2.7861    1.3455   -0.0005 O   0  0  0  0  0
    0.8838   -0.0490   -0.0009 C   0  0  0  0  0
   -0.0023    1.0283   -0.0005 C   0  0  0  0  0
    0.3939   -1.3551   -0.0008 C   0  0  0  0  0
   -1.3784    0.7994    0.0001 C   0  0  0  0  0
   -1.8681   -0.5067    0.0002 C   0  0  0  0  0
   -0.9820   -1.5840   -0.0002 C   0  0  0  0  0
    2.3185    0.1893    0.0001 C   0  0  0  0  0
    3.2925   -0.9839    0.0015 C   0  0  0  0  0
    0.3615    2.0530   -0.0003 H   0  0  0  0  0
    1.0478   -2.2216   -0.0010 H   0  0  0  0  0
   -1.3506   -2.6064   -0.0001 H   0  0  0  0  0
    3.1601   -1.5864   -0.9008 H   0  0  0  0  0
    3.1577   -1.5863    0.9035 H   0  0  0  0  0
    4.3170   -0.5982    0.0028 H   0  0  0  0  0
   -3.1450    1.5169    0.0011 H   0  0  0  0  0
   -3.3622   -1.7036    0.0001 H   0  0  0  0  0
  1  7  1  0  0  0
  1 18  1  0  0  0
  2  8  1  0  0  0
  2 19  1  0  0  0
  3 10  2  0  0  0
  4  5  2  0  0  0
  4  6  1  0  0  0
  4 10  1  0  0  0
  5  7  1  0  0  0
  5 12  1  0  0  0
  6  9  2  0  0  0
  6 13  1  0  0  0
  7  8  2  0  0  0
  8  9  1  0  0  0
  9 14  1  0  0  0
 10 11  1  0  0  0
 11 15  1  0  0  0
 11 16  1  0  0  0
 11 17  1  0  0  0
M  END
$$$$
14537
 OpenBabel06141215033D

 14 14  0  0  0  0  0  0  0  0999 V2000
   -3.1308    0.0949    0.0001 Cl  0  0  0  0  0
    3.1308    0.0922    0.0000 Cl  0  0  0  0  0
   -1.5769   -2.6677    0.0000 Cl  0  0  0  0  0
    1.5743   -2.6693    0.0001 Cl  0  0  0  0  0
   -1.3597    2.4454   -0.0001 O   0  0  0  0  0
    1.3619    2.4441    0.0003 O   0  0  0  0  0
   -0.6967    1.2517   -0.0001 C   0  0  0  0  0
    0.6981    1.2511   -0.0001 C   0  0  0  0  0
   -1.3948    0.0441   -0.0001 C   0  0  0  0  0
    1.3949    0.0428   -0.0001 C   0  0  0  0  0
   -0.6980   -1.1644    0.0000 C   0  0  0  0  0
    0.6969   -1.1650    0.0000 C   0  0  0  0  0
   -2.3156    2.2647    0.0000 H   0  0  0  0  0
    0.7065    3.1632    0.0003 H   0  0  0  0  0
  1  9  1  0  0  0
  2 10  1  0  0  0
  3 11  1  0  0  0
  4 12  1  0  0  0
  5  7  1  0  0  0
  5 13  1  0  0  0
  6  8  1  0  0  0
  6 14  1  0  0  0
  7  8  2  0  0  0
  7  9  1  0  0  0
  8 10  1  0  0  0
  9 11  2  0  0  0
 10 12  2  0  0  0
 11 12  1  0  0  0
M  END
$$$$
165262
 OpenBabel06141215033D

 32 33  0  0  0  0  0  0  0  0999 V2000
   -0.1681   -1.4137    3.0545 I   0  0  0  0  0
   -0.1616   -1.4318   -3.0485 I   0  0  0  0  0
    2.1693    3.4153   -0.0099 I   0  0  0  0  0
    0.8370   -1.8101    0.0054 O   0  0  0  0  0
    5.0067    1.7973   -0.0024 O   0  0  0  0  0
   -5.8223    2.2736    0.0121 N   0  0  0  0  0
   -4.4305    0.2253   -0.0066 C   0  0  0  0  0
   -3.0394   -0.3123   -0.0034 C   0  0  0  0  0
   -4.4566    1.7604   -0.0112 C   0  0  0  0  0
   -2.3874   -0.5671   -1.2099 C   0  0  0  0  0
   -2.3900   -0.5600    1.2060 C   0  0  0  0  0
   -0.4371   -1.3176    0.0026 C   0  0  0  0  0
   -1.0890   -1.0627    1.2090 C   0  0  0  0  0
   -1.0863   -1.0698   -1.2070 C   0  0  0  0  0
    1.8749   -0.8968    0.0037 C   0  0  0  0  0
    1.5853    0.4568   -0.0013 C   0  0  0  0  0
    3.1802   -1.3579    0.0065 C   0  0  0  0  0
    2.6329    1.3776   -0.0035 C   0  0  0  0  0
    4.2279   -0.4372    0.0043 C   0  0  0  0  0
    3.9542    0.9306   -0.0006 C   0  0  0  0  0
   -4.9741   -0.1615   -0.8790 H   0  0  0  0  0
   -4.9734   -0.1564    0.8687 H   0  0  0  0  0
   -3.9478    2.1474   -0.9015 H   0  0  0  0  0
   -3.9178    2.1538    0.8584 H   0  0  0  0  0
   -2.9025   -0.3680   -2.1471 H   0  0  0  0  0
   -2.9072   -0.3553    2.1410 H   0  0  0  0  0
   -6.3055    1.9174    0.8361 H   0  0  0  0  0
   -6.3358    1.9105   -0.7903 H   0  0  0  0  0
    0.5764    0.8543   -0.0035 H   0  0  0  0  0
    3.3946   -2.4224    0.0104 H   0  0  0  0  0
    5.2547   -0.7931    0.0064 H   0  0  0  0  0
    4.6537    2.7038   -0.0058 H   0  0  0  0  0
  1 13  1  0  0  0
  2 14  1  0  0  0
  3 18  1  0  0  0
  4 12  1  0  0  0
  4 15  1  0  0  0
  5 20  1  0  0  0
  5 32  1  0  0  0
  6  9  1  0  0  0
  6 27  1  0  0  0
  6 28  1  0  0  0
  7  8  1  0  0  0
  7  9  1  0  0  0
  7 21  1  0  0  0
  7 22  1  0  0  0
  8 10  2  0  0  0
  8 11  1  0  0  0
  9 23  1  0  0  0
  9 24  1  0  0  0
 10 14  1  0  0  0
 10 25  1  0  0  0
 11 13  2  0  0  0
 11 26  1  0  0  0
 12 13  1  0  0  0
 12 14  2  0  0  0
 15 16  2  0  0  0
 15 17  1  0  0  0
 16 18  1  0  0  0
 16 29  1  0  0  0
 17 19  2  0  0  0
 17 30  1  0  0  0
 18 20  2  0  0  0
 19 20  1  0  0  0
 19 31  1  0  0  0
M  END
$$$$
1826
 OpenBabel06141215033D

 23 24  0  0  0  0  0  0  0  0999 V2000
    2.8855    2.4888    0.1246 O   0  0  0  0  0
   -4.0590    1.3141    0.1611 O   0  0  0  0  0
   -2.6410    0.5394   -1.4338 O   0  0  0  0  0
    0.3564   -2.3703   -0.1023 N   0  0  0  0  0
    0.3649   -0.1707    0.2697 C   0  0  0  0  0
   -0.9466   -0.6752    0.4941 C   0  0  0  0  0
    1.1628   -1.2544   -0.1033 C   0  0  0  0  0
   -0.9200   -2.0303    0.2573 C   0  0  0  0  0
   -2.1302    0.1049    0.9073 C   0  0  0  0  0
    0.9516    1.1081    0.3484 C   0  0  0  0  0
    2.5235   -1.1230   -0.4027 C   0  0  0  0  0
    2.3115    1.2547    0.0517 C   0  0  0  0  0
    3.0835    0.1549   -0.3178 C   0  0  0  0  0
   -2.9428    0.6590   -0.2543 C   0  0  0  0  0
   -1.6933   -2.7840    0.3116 H   0  0  0  0  0
   -1.8267    0.9503    1.5353 H   0  0  0  0  0
   -2.7978   -0.5293    1.5034 H   0  0  0  0  0
    0.6633   -3.3050   -0.3339 H   0  0  0  0  0
    0.3526    1.9682    0.6348 H   0  0  0  0  0
    3.1252   -1.9785   -0.6904 H   0  0  0  0  0
    4.1390    0.2850   -0.5455 H   0  0  0  0  0
    2.2106    3.1354    0.3939 H   0  0  0  0  0
   -4.5764    1.6684   -0.5933 H   0  0  0  0  0
  1 12  1  0  0  0
  1 22  1  0  0  0
  2 14  1  0  0  0
  2 23  1  0  0  0
  3 14  2  0  0  0
  4  7  1  0  0  0
  4  8  1  0  0  0
  4 18  1  0  0  0
  5  6  1  0  0  0
  5  7  2  0  0  0
  5 10  1  0  0  0
  6  8  2  0  0  0
  6  9  1  0  0  0
  7 11  1  0  0  0
  8 15  1  0  0  0
  9 14  1  0  0  0
  9 16  1  0  0  0
  9 17  1  0  0  0
 10 12  2  0  0  0
 10 19  1  0  0  0
 11 13  2  0  0  0
 11 20  1  0  0  0
 12 13  1  0  0  0
 13 21  1  0  0  0
M  END
$$$$
1864
 OpenBabel06141215033D

 34 35  0  0  0  0  0  0  0  0999 V2000
   -1.9295   -2.3117   -0.8071 O   0  0  0  0  0
   -4.0165   -0.8809    0.3124 O   0  0  0  0  0
    3.6375   -1.6878   -0.7211 O   0  0  0  0  0
   -0.9548    2.9217    0.5059 N   0  0  0  0  0
    2.6524   -0.1865    0.7618 N   0  0  0  0  0
    0.7718    1.8479   -0.3847 C   0  0  0  0  0
   -0.3247    0.9440   -0.3119 C   0  0  0  0  0
    2.1201    1.5540   -0.9107 C   0  0  0  0  0
   -1.3951    1.6424    0.2507 C   0  0  0  0  0
    0.3534    3.0555    0.1250 C   0  0  0  0  0
    3.1070    1.0314    0.1462 C   0  0  0  0  0
   -0.5098   -0.4058   -0.6716 C   0  0  0  0  0
   -2.6464    1.0563    0.4725 C   0  0  0  0  0
   -1.7559   -1.0052   -0.4556 C   0  0  0  0  0
   -2.8064   -0.2836    0.1077 C   0  0  0  0  0
    2.9577   -1.4495    0.2737 C   0  0  0  0  0
    2.3774   -2.5498    1.1213 C   0  0  0  0  0
   -1.6384   -3.2924    0.1856 C   0  0  0  0  0
    2.5435    2.4619   -1.3591 H   0  0  0  0  0
    2.0454    0.8237   -1.7267 H   0  0  0  0  0
    0.8677    3.9980    0.2524 H   0  0  0  0  0
    4.0839    0.8574   -0.3182 H   0  0  0  0  0
    3.2370    1.7684    0.9463 H   0  0  0  0  0
   -1.5166    3.6552    0.9154 H   0  0  0  0  0
    0.2988   -0.9767   -1.1191 H   0  0  0  0  0
   -3.4616    1.6224    0.9116 H   0  0  0  0  0
    2.0830   -0.1042    1.5990 H   0  0  0  0  0
   -3.9747   -1.7904   -0.0301 H   0  0  0  0  0
    2.1446   -3.4099    0.4873 H   0  0  0  0  0
    3.1102   -2.8428    1.8778 H   0  0  0  0  0
    1.4574   -2.2284    1.6172 H   0  0  0  0  0
   -1.9177   -4.2729   -0.2094 H   0  0  0  0  0
   -2.2114   -3.1079    1.0999 H   0  0  0  0  0
   -0.5679   -3.2986    0.4093 H   0  0  0  0  0
  1 14  1  0  0  0
  1 18  1  0  0  0
  2 15  1  0  0  0
  2 28  1  0  0  0
  3 16  2  0  0  0
  4  9  1  0  0  0
  4 10  1  0  0  0
  4 24  1  0  0  0
  5 11  1  0  0  0
  5 16  1  0  0  0
  5 27  1  0  0  0
  6  7  1  0  0  0
  6  8  1  0  0  0
  6 10  2  0  0  0
  7  9  2  0  0  0
  7 12  1  0  0  0
  8 11  1  0  0  0
  8 19  1  0  0  0
  8 20  1  0  0  0
  9 13  1  0  0  0
 10 21  1  0  0  0
 11 22  1  0  0  0
 11 23  1  0  0  0
 12 14  2  0  0  0
 12 25  1  0  0  0
 13 15  2  0  0  0
 13 26  1  0  0  0
 14 15  1  0  0  0
 16 17  1  0  0  0
 17 29  1  0  0  0
 17 30  1  0  0  0
 17 31  1  0  0  0
 18 32  1  0  0  0
 18 33  1  0  0  0
 18 34  1  0  0  0
M  END
$$$$
19
 OpenBabel06141215033D

 17 17  0  0  0  0  0  0  0  0999 V2000
   -0.0719   -2.0399   -0.1333 O   0  0  0  0  0
   -2.7293   -1.2765   -0.1182 O   0  0  0  0  0
    2.7954    0.8387   -0.5184 O   0  0  0  0  0
    2.4651   -1.1808    0.4712 O   0  0  0  0  0
    0.5981    0.2512    0.0376 C   0  0  0  0  0
   -0.4008   -0.7189   -0.0449 C   0  0  0  0  0
   -1.7433   -0.3400   -0.0382 C   0  0  0  0  0
    0.2548    1.6002    0.1267 C   0  0  0  0  0
   -2.0866    1.0091    0.0508 C   0  0  0  0  0
   -1.0876    1.9791    0.1333 C   0  0  0  0  0
    2.0061   -0.1222    0.0335 C   0  0  0  0  0
    1.0093    2.3785    0.2054 H   0  0  0  0  0
   -3.1304    1.3111    0.0573 H   0  0  0  0  0
   -1.3553    3.0292    0.2057 H   0  0  0  0  0
    0.8899   -2.1535   -0.1871 H   0  0  0  0  0
   -2.3133   -2.1544   -0.1733 H   0  0  0  0  0
    3.7415    0.5791   -0.5173 H   0  0  0  0  0
  1  6  1  0  0  0
  1 15  1  0  0  0
  2  7  1  0  0  0
  2 16  1  0  0  0
  3 11  1  0  0  0
  3 17  1  0  0  0
  4 11  2  0  0  0
  5  6  2  0  0  0
  5  8  1  0  0  0
  5 11  1  0  0  0
  6  7  1  0  0  0
  7  9  2  0  0  0
  8 10  2  0  0  0
  8 12  1  0  0  0
  9 10  1  0  0  0
  9 13  1  0  0  0
 10 14  1  0  0  0
M  END
$$$$
2052
 OpenBabel06141215033D

 20 20  0  0  0  0  0  0  0  0999 V2000
   -2.9812    0.9641   -1.7486 O   0  0  0  0  0
   -4.1600    0.0343    0.5905 O   0  0  0  0  0
    4.7407   -0.7390   -0.6050 N   0  0  0  0  0
    1.9123    2.2361    1.1513 N   0  0  0  0  0
   -0.1217   -0.6231   -0.1154 C   0  0  0  0  0
   -0.8869    0.0665   -1.0560 C   0  0  0  0  0
   -0.7134   -1.0891    1.0587 C   0  0  0  0  0
   -2.2439    0.2899   -0.8224 C   0  0  0  0  0
   -2.8355   -0.1763    0.3517 C   0  0  0  0  0
   -2.0703   -0.8658    1.2922 C   0  0  0  0  0
    1.2934   -0.8554   -0.3580 C   0  0  0  0  0
    2.3193   -0.0350   -0.0210 C   0  0  0  0  0
    3.6545   -0.4243   -0.3439 C   0  0  0  0  0
    2.0927    1.2170    0.6260 C   0  0  0  0  0
   -0.4341    0.4334   -1.9748 H   0  0  0  0  0
   -0.1303   -1.6285    1.8013 H   0  0  0  0  0
   -2.5186   -1.2345    2.2110 H   0  0  0  0  0
    1.5044   -1.7999   -0.8583 H   0  0  0  0  0
   -3.8963    1.0269   -1.4242 H   0  0  0  0  0
   -4.3933   -0.3578    1.4494 H   0  0  0  0  0
  1  8  1  0  0  0
  1 19  1  0  0  0
  2  9  1  0  0  0
  2 20  1  0  0  0
  3 13  3  0  0  0
  4 14  3  0  0  0
  5  6  2  0  0  0
  5  7  1  0  0  0
  5 11  1  0  0  0
  6  8  1  0  0  0
  6 15  1  0  0  0
  7 10  2  0  0  0
  7 16  1  0  0  0
  8  9  2  0  0  0
  9 10  1  0  0  0
 10 17  1  0  0  0
 11 12  2  0  0  0
 11 18  1  0  0  0
 12 13  1  0  0  0
 12 14  1  0  0  0
M  END
$$$$
2563
 OpenBabel06141215033D

 30 30  0  0  0  0  0  0  0  0999 V2000
   -1.2387    1.1316    1.5740 O   0  0  0  0  0
   -2.4324    2.0075   -0.1335 O   0  0  0  0  0
    3.0852    1.9880   -0.4050 O   0  0  0  0  0
    4.3800   -0.2057    0.7057 O   0  0  0  0  0
   -3.3349   -0.5390   -0.7861 N   0  0  0  0  0
   -4.3376   -0.2742    0.1887 N   0  0  0  0  0
   -2.0251   -0.3993   -0.1321 C   0  0  0  0  0
   -0.9186   -0.6959   -1.1731 C   0  0  0  0  0
    0.5016   -0.5612   -0.6703 C   0  0  0  0  0
   -2.0090   -1.4089    1.0263 C   0  0  0  0  0
   -1.9378    1.0285    0.4142 C   0  0  0  0  0
    1.1415    0.6621   -0.7716 C   0  0  0  0  0
    1.1316   -1.6644   -0.1202 C   0  0  0  0  0
    2.4514    0.7862   -0.3085 C   0  0  0  0  0
    2.4414   -1.5403    0.3429 C   0  0  0  0  0
    3.1013   -0.3151    0.2488 C   0  0  0  0  0
   -1.0526   -1.7073   -1.5833 H   0  0  0  0  0
   -1.0360   -0.0236   -2.0359 H   0  0  0  0  0
   -2.2018   -2.4288    0.6708 H   0  0  0  0  0
   -2.7341   -1.1836    1.8178 H   0  0  0  0  0
   -1.0394   -1.4279    1.5354 H   0  0  0  0  0
   -3.4210    0.1206   -1.5587 H   0  0  0  0  0
    0.6395    1.5223   -1.2065 H   0  0  0  0  0
    0.6289   -2.6244   -0.0468 H   0  0  0  0  0
    2.9363   -2.4066    0.7740 H   0  0  0  0  0
   -4.4478    0.7325    0.3084 H   0  0  0  0  0
   -5.2340   -0.6045   -0.1669 H   0  0  0  0  0
   -1.1928    2.0584    1.8921 H   0  0  0  0  0
    3.9808    1.8920   -0.0372 H   0  0  0  0  0
    4.6655   -1.0665    1.0570 H   0  0  0  0  0
  1 11  1  0  0  0
  1 28  1  0  0  0
  2 11  2  0  0  0
  3 14  1  0  0  0
  3 29  1  0  0  0
  4 16  1  0  0  0
  4 30  1  0  0  0
  5  6  1  0  0  0
  5  7  1  0  0  0
  5 22  1  0  0  0
  6 26  1  0  0  0
  6 27  1  0  0  0
  7  8  1  0  0  0
  7 10  1  0  0  0
  7 11  1  0  0  0
  8  9  1  0  0  0
  8 17  1  0  0  0
  8 18  1  0  0  0
  9 12  2  0  0  0
  9 13  1  0  0  0
 10 19  1  0  0  0
 10 20  1  0  0  0
 10 21  1  0  0  0
 12 14  1  0  0  0
 12 23  1  0  0  0
 13 15  2  0  0  0
 13 24  1  0  0  0
 14 16  2  0  0  0
 15 16  1  0  0  0
 15 25  1  0  0  0
M  END
$$$$
25844418
 OpenBabel06141215033D

 33 34  0  0  0  0  0  0  0  0999 V2000
    0.7270   -3.1772   -1.6543 I   0  0  0  0  0
   -1.0268   -1.5136    0.5414 O   0  0  0  0  0
   -5.1071    2.0351   -0.6371 O   0  0  0  0  0
    5.8661    2.0917   -0.5714 N   0  0  0  0  0
    4.2377    0.5173    0.4170 C   0  0  0  0  0
    2.8498   -0.0281    0.4415 C   0  0  0  0  0
    4.4466    1.6594   -0.5824 C   0  0  0  0  0
    2.4994   -1.0843   -0.3996 C   0  0  0  0  0
    1.9016    0.5194    1.3056 C   0  0  0  0  0
    0.2529   -1.0456    0.4880 C   0  0  0  0  0
    1.2009   -1.5931   -0.3763 C   0  0  0  0  0
    0.6031    0.0107    1.3290 C   0  0  0  0  0
   -2.0470   -0.6263    0.2468 C   0  0  0  0  0
   -1.9395    0.2178   -0.8587 C   0  0  0  0  0
   -3.1826   -0.5760    1.0552 C   0  0  0  0  0
   -2.9678    1.1121   -1.1555 C   0  0  0  0  0
   -4.2108    0.3184    0.7581 C   0  0  0  0  0
   -4.1036    1.1624   -0.3473 C   0  0  0  0  0
    4.9406   -0.2972    0.1942 H   0  0  0  0  0
    4.5122    0.8588    1.4243 H   0  0  0  0  0
    4.2184    1.3504   -1.6073 H   0  0  0  0  0
    3.8435    2.5369   -0.3292 H   0  0  0  0  0
    3.2461   -1.5023   -1.0713 H   0  0  0  0  0
    2.1624    1.3423    1.9659 H   0  0  0  0  0
    6.4978    1.3236   -0.8342 H   0  0  0  0  0
    6.1524    2.4263    0.3583 H   0  0  0  0  0
    6.0246    2.8604   -1.2363 H   0  0  0  0  0
   -0.1181    0.4431    2.0177 H   0  0  0  0  0
   -1.0745    0.1895   -1.5152 H   0  0  0  0  0
   -3.2709   -1.2311    1.9175 H   0  0  0  0  0
   -2.8803    1.7648   -2.0198 H   0  0  0  0  0
   -5.0903    0.3479    1.3958 H   0  0  0  0  0
   -5.8128    1.9347    0.0247 H   0  0  0  0  0
  1 11  1  0  0  0
  2 10  1  0  0  0
  2 13  1  0  0  0
  3 18  1  0  0  0
  3 33  1  0  0  0
  4  7  1  0  0  0
  4 25  1  0  0  0
  4 26  1  0  0  0
  4 27  1  0  0  0
  5  6  1  0  0  0
  5  7  1  0  0  0
  5 19  1  0  0  0
  5 20  1  0  0  0
  6  8  2  0  0  0
  6  9  1  0  0  0
  7 21  1  0  0  0
  7 22  1  0  0  0
  8 11  1  0  0  0
  8 23  1  0  0  0
  9 12  2  0  0  0
  9 24  1  0  0  0
 10 11  2  0  0  0
 10 12  1  0  0  0
 12 28  1  0  0  0
 13 14  2  0  0  0
 13 15  1  0  0  0
 14 16  1  0  0  0
 14 29  1  0  0  0
 15 17  2  0  0  0
 15 30  1  0  0  0
 16 18  2  0  0  0
 16 31  1  0  0  0
 17 18  1  0  0  0
 17 32  1  0  0  0
M  END
$$$$
3059
 OpenBabel06141215033D

 26 27  0  0  0  0  0  0  0  0999 V2000
   -1.4539    0.5010   -2.1801 F   0  0  0  0  0
   -5.4044   -0.6384    0.1568 F   0  0  0  0  0
    4.1226    1.3300    0.2247 O   0  0  0  0  0
    2.8226   -2.5466    0.3592 O   0  0  0  0  0
    4.4152   -1.2710   -0.6421 O   0  0  0  0  0
    0.0587    0.4773    0.1874 C   0  0  0  0  0
   -1.3588    0.1880    0.1756 C   0  0  0  0  0
    0.9831   -0.5552    0.0292 C   0  0  0  0  0
    0.5008    1.7893    0.3572 C   0  0  0  0  0
    2.3497   -0.2756    0.0409 C   0  0  0  0  0
   -2.0693    0.2103   -1.0246 C   0  0  0  0  0
   -2.0148   -0.1137    1.3691 C   0  0  0  0  0
    2.7917    1.0363    0.2106 C   0  0  0  0  0
    1.8673    2.0688    0.3687 C   0  0  0  0  0
   -3.4358   -0.0690   -1.0312 C   0  0  0  0  0
   -3.3813   -0.3929    1.3623 C   0  0  0  0  0
   -4.0919   -0.3705    0.1622 C   0  0  0  0  0
    3.2985   -1.3679   -0.1258 C   0  0  0  0  0
    0.6235   -1.5721   -0.1157 H   0  0  0  0  0
   -0.2064    2.6060    0.4818 H   0  0  0  0  0
   -1.4762   -0.1355    2.3135 H   0  0  0  0  0
    2.1975    3.0956    0.5018 H   0  0  0  0  0
   -3.9893   -0.0511   -1.9653 H   0  0  0  0  0
   -3.8926   -0.6277    2.2913 H   0  0  0  0  0
    4.2354    2.2876    0.3526 H   0  0  0  0  0
    3.4678   -3.2763    0.2430 H   0  0  0  0  0
  1 11  1  0  0  0
  2 17  1  0  0  0
  3 13  1  0  0  0
  3 25  1  0  0  0
  4 18  1  0  0  0
  4 26  1  0  0  0
  5 18  2  0  0  0
  6  7  1  0  0  0
  6  8  2  0  0  0
  6  9  1  0  0  0
  7 11  2  0  0  0
  7 12  1  0  0  0
  8 10  1  0  0  0
  8 19  1  0  0  0
  9 14  2  0  0  0
  9 20  1  0  0  0
 10 13  2  0  0  0
 10 18  1  0  0  0
 11 15  1  0  0  0
 12 16  2  0  0  0
 12 21  1  0  0  0
 13 14  1  0  0  0
 14 22  1  0  0  0
 15 17  2  0  0  0
 15 23  1  0  0  0
 16 17  1  0  0  0
 16 24  1  0  0  0
M  END
$$$$
31729
 OpenBabel06141215033D

 42 43  0  0  0  0  0  0  0  0999 V2000
    2.3027    2.0930   -1.0801 O   0  0  0  0  0
    7.0589   -1.7781   -0.1188 O   0  0  0  0  0
   -7.4093   -1.6279   -0.0744 O   0  0  0  0  0
   -0.1661    1.2521    0.0801 N   0  0  0  0  0
    1.0149    0.3797    0.0828 C   0  0  0  0  0
    2.2972    1.2420    0.0693 C   0  0  0  0  0
   -1.3833    0.4609    0.0321 C   0  0  0  0  0
    0.9294   -0.5268    1.3123 C   0  0  0  0  0
    3.5746    0.4315    0.0189 C   0  0  0  0  0
   -2.6235    1.3582    0.0220 C   0  0  0  0  0
   -3.8961    0.5639   -0.0035 C   0  0  0  0  0
    4.5248    0.6072    1.0092 C   0  0  0  0  0
    3.7634   -0.4668   -1.0166 C   0  0  0  0  0
   -4.4622    0.2104   -1.2229 C   0  0  0  0  0
   -4.4973    0.1890    1.1926 C   0  0  0  0  0
    5.7021   -0.1394    0.9624 C   0  0  0  0  0
    4.9406   -1.2136   -1.0633 C   0  0  0  0  0
    5.9101   -1.0500   -0.0737 C   0  0  0  0  0
   -5.6454   -0.5278   -1.2466 C   0  0  0  0  0
   -5.6806   -0.5494    1.1690 C   0  0  0  0  0
   -6.2547   -0.9079   -0.0507 C   0  0  0  0  0
    0.9851   -0.2409   -0.8219 H   0  0  0  0  0
    2.3051    1.9011    0.9465 H   0  0  0  0  0
   -0.1291    1.8789   -0.7231 H   0  0  0  0  0
   -1.3900   -0.1817   -0.8576 H   0  0  0  0  0
   -1.4864   -0.1847    0.9097 H   0  0  0  0  0
    1.8763   -1.0486    1.4869 H   0  0  0  0  0
    0.7059    0.0400    2.2237 H   0  0  0  0  0
    0.1860   -1.3222    1.1976 H   0  0  0  0  0
   -2.5956    2.0307   -0.8460 H   0  0  0  0  0
   -2.6212    2.0152    0.9023 H   0  0  0  0  0
    4.3739    1.3124    1.8211 H   0  0  0  0  0
    3.0262   -0.5996   -1.8024 H   0  0  0  0  0
    1.7796    1.6716   -1.7825 H   0  0  0  0  0
   -3.9952    0.4992   -2.1605 H   0  0  0  0  0
   -4.0578    0.4611    2.1483 H   0  0  0  0  0
    6.4494   -0.0027    1.7395 H   0  0  0  0  0
    5.0982   -1.9194   -1.8744 H   0  0  0  0  0
   -6.0877   -0.8044   -2.1999 H   0  0  0  0  0
   -6.1450   -0.8395    2.1076 H   0  0  0  0  0
    7.6147   -1.5375    0.6422 H   0  0  0  0  0
   -7.6902   -1.8029    0.8404 H   0  0  0  0  0
  1  6  1  0  0  0
  1 34  1  0  0  0
  2 18  1  0  0  0
  2 41  1  0  0  0
  3 21  1  0  0  0
  3 42  1  0  0  0
  4  5  1  0  0  0
  4  7  1  0  0  0
  4 24  1  0  0  0
  5  6  1  0  0  0
  5  8  1  0  0  0
  5 22  1  0  0  0
  6  9  1  0  0  0
  6 23  1  0  0  0
  7 10  1  0  0  0
  7 25  1  0  0  0
  7 26  1  0  0  0
  8 27  1  0  0  0
  8 28  1  0  0  0
  8 29  1  0  0  0
  9 12  2  0  0  0
  9 13  1  0  0  0
 10 11  1  0  0  0
 10 30  1  0  0  0
 10 31  1  0  0  0
 11 14  2  0  0  0
 11 15  1  0  0  0
 12 16  1  0  0  0
 12 32  1  0  0  0
 13 17  2  0  0  0
 13 33  1  0  0  0
 14 19  1  0  0  0
 14 35  1  0  0  0
 15 20  2  0  0  0
 15 36  1  0  0  0
 16 18  2  0  0  0
 16 37  1  0  0  0
 17 18  1  0  0  0
 17 38  1  0  0  0
 19 21  2  0  0  0
 19 39  1  0  0  0
 20 21  1  0  0  0
 20 40  1  0  0  0
M  END
$$$$
348130
 OpenBabel06141215033D

 35 37  0  0  0  0  0  0  0  0999 V2000
   -0.1782   -0.6724   -0.1595 O   0  0  0  0  0
    1.2507    3.1719   -0.0569 O   0  0  0  0  0
    3.6845    2.2609    0.1142 O   0  0  0  0  0
    4.2142   -2.4544   -0.0309 O   0  0  0  0  0
   -6.4398   -0.9428   -0.2303 O   0  0  0  0  0
   -0.9704    0.3905    0.3930 C   0  0  0  0  0
   -0.6475    1.7222   -0.2818 C   0  0  0  0  0
    1.7164    0.8574   -0.0273 C   0  0  0  0  0
   -2.4326    0.0343    0.2262 C   0  0  0  0  0
    0.8159    2.0269   -0.0937 C   0  0  0  0  0
    1.1688   -0.4275   -0.0865 C   0  0  0  0  0
    3.1004    1.0319    0.0500 C   0  0  0  0  0
    2.0108   -1.5403   -0.1026 C   0  0  0  0  0
   -3.2356   -0.1560    1.3501 C   0  0  0  0  0
   -2.9746   -0.1032   -1.0511 C   0  0  0  0  0
    3.3933   -1.3682   -0.0268 C   0  0  0  0  0
    3.9362   -0.0854    0.0542 C   0  0  0  0  0
   -4.5825   -0.4844    1.1965 C   0  0  0  0  0
   -4.3216   -0.4316   -1.2048 C   0  0  0  0  0
   -5.1256   -0.6221   -0.0809 C   0  0  0  0  0
    5.6171   -2.2079    0.0489 C   0  0  0  0  0
   -0.7395    0.4547    1.4668 H   0  0  0  0  0
   -1.2382    2.5296    0.1657 H   0  0  0  0  0
   -0.8310    1.7051   -1.3620 H   0  0  0  0  0
    1.5919   -2.5417   -0.1633 H   0  0  0  0  0
   -2.8274   -0.0522    2.3518 H   0  0  0  0  0
   -2.3625    0.0294   -1.9388 H   0  0  0  0  0
    5.0041    0.0970    0.1157 H   0  0  0  0  0
   -5.2038   -0.6317    2.0757 H   0  0  0  0  0
   -4.7319   -0.5387   -2.2053 H   0  0  0  0  0
    4.6508    2.1633    0.1601 H   0  0  0  0  0
    5.8886   -1.7263    0.9944 H   0  0  0  0  0
    5.9787   -1.6502   -0.8218 H   0  0  0  0  0
    6.1171   -3.1819    0.0329 H   0  0  0  0  0
   -6.6450   -0.9967   -1.1796 H   0  0  0  0  0
  1  6  1  0  0  0
  1 11  1  0  0  0
  2 10  2  0  0  0
  3 12  1  0  0  0
  3 31  1  0  0  0
  4 16  1  0  0  0
  4 21  1  0  0  0
  5 20  1  0  0  0
  5 35  1  0  0  0
  6  7  1  0  0  0
  6  9  1  0  0  0
  6 22  1  0  0  0
  7 10  1  0  0  0
  7 23  1  0  0  0
  7 24  1  0  0  0
  8 10  1  0  0  0
  8 11  2  0  0  0
  8 12  1  0  0  0
  9 14  2  0  0  0
  9 15  1  0  0  0
 11 13  1  0  0  0
 12 17  2  0  0  0
 13 16  2  0  0  0
 13 25  1  0  0  0
 14 18  1  0  0  0
 14 26  1  0  0  0
 15 19  2  0  0  0
 15 27  1  0  0  0
 16 17  1  0  0  0
 17 28  1  0  0  0
 18 20  2  0  0  0
 18 29  1  0  0  0
 19 20  1  0  0  0
 19 30  1  0  0  0
 21 32  1  0  0  0
 21 33  1  0  0  0
 21 34  1  0  0  0
M  END
$$$$
3505109
 OpenBabel06141215033D

 16 16  0  0  0  0  0  0  0  0999 V2000
   -2.1600    1.8913    0.0009 O   0  0  0  0  0
   -3.1951   -0.6884    0.0010 O   0  0  0  0  0
    3.0759   -0.8880    0.0015 O   0  0  0  0  0
    2.7659    1.2852   -0.0003 O   0  0  0  0  0
    2.3189    0.1127    0.0003 N   0  0  0  0  0
    0.9132   -0.0877   -0.0009 C   0  0  0  0  0
    0.0515    1.0091   -0.0007 C   0  0  0  0  0
   -1.3293    0.8115   -0.0005 C   0  0  0  0  0
   -1.8484   -0.4832   -0.0004 C   0  0  0  0  0
    0.3941   -1.3825   -0.0007 C   0  0  0  0  0
   -0.9868   -1.5801   -0.0003 C   0  0  0  0  0
    0.4270    2.0298   -0.0002 H   0  0  0  0  0
    1.0349   -2.2606   -0.0005 H   0  0  0  0  0
   -1.3783   -2.5940    0.0001 H   0  0  0  0  0
   -3.0785    1.5703    0.0013 H   0  0  0  0  0
   -3.3696   -1.6452    0.0012 H   0  0  0  0  0
  1  8  1  0  0  0
  1 15  1  0  0  0
  2  9  1  0  0  0
  2 16  1  0  0  0
  3  5  1  0  0  0
  4  5  2  0  0  0
  5  6  1  0  0  0
  6  7  2  0  0  0
  6 10  1  0  0  0
  7  8  1  0  0  0
  7 12  1  0  0  0
  8  9  2  0  0  0
  9 11  1  0  0  0
 10 11  2  0  0  0
 10 13  1  0  0  0
 11 14  1  0  0  0
M  END
$$$$
354847
 OpenBabel06141215033D

 30 30  0  0  0  0  0  0  0  0999 V2000
    1.0934    1.9376   -0.0059 O   0  0  0  0  0
   -2.7395   -2.0269   -0.0008 O   0  0  0  0  0
   -3.4892    0.6497   -0.0058 O   0  0  0  0  0
    1.9715   -0.7808   -0.0005 C   0  0  0  0  0
    0.4867   -0.3807   -0.0023 C   0  0  0  0  0
    2.0947   -2.3199    0.0026 C   0  0  0  0  0
    2.6611   -0.2136    1.2592 C   0  0  0  0  0
    2.7599   -0.2623   -1.2246 C   0  0  0  0  0
    0.1537    0.9509   -0.0040 C   0  0  0  0  0
   -0.4453   -1.3895   -0.0008 C   0  0  0  0  0
   -1.1976    1.2970   -0.0046 C   0  0  0  0  0
   -1.7966   -1.0438   -0.0014 C   0  0  0  0  0
   -2.1729    0.2996   -0.0032 C   0  0  0  0  0
    0.6202    3.2829   -0.0078 C   0  0  0  0  0
    1.6746   -2.7817   -0.8992 H   0  0  0  0  0
    3.1542   -2.6094    0.0152 H   0  0  0  0  0
    1.6603   -2.7783    0.8993 H   0  0  0  0  0
    2.1065   -0.4818    2.1665 H   0  0  0  0  0
    3.6720   -0.6266    1.3640 H   0  0  0  0  0
    2.7750    0.8736    1.2504 H   0  0  0  0  0
    3.7867   -0.6470   -1.2253 H   0  0  0  0  0
    2.2830   -0.5859   -2.1574 H   0  0  0  0  0
    2.8317    0.8283   -1.2596 H   0  0  0  0  0
   -0.2253   -2.4483   -0.0007 H   0  0  0  0  0
   -1.5578    2.3204   -0.0066 H   0  0  0  0  0
    1.5013    3.9332   -0.0088 H   0  0  0  0  0
    0.0567    3.5144    0.9025 H   0  0  0  0  0
    0.0566    3.5119   -0.9188 H   0  0  0  0  0
   -2.2995   -2.8941    0.0005 H   0  0  0  0  0
   -4.0223   -0.1644   -0.0049 H   0  0  0  0  0
  1  9  1  0  0  0
  1 14  1  0  0  0
  2 12  1  0  0  0
  2 29  1  0  0  0
  3 13  1  0  0  0
  3 30  1  0  0  0
  4  5  1  0  0  0
  4  6  1  0  0  0
  4  7  1  0  0  0
  4  8  1  0  0  0
  5  9  2  0  0  0
  5 10  1  0  0  0
  6 15  1  0  0  0
  6 16  1  0  0  0
  6 17  1  0  0  0
  7 18  1  0  0  0
  7 19  1  0  0  0
  7 20  1  0  0  0
  8 21  1  0  0  0
  8 22  1  0  0  0
  8 23  1  0  0  0
  9 11  1  0  0  0
 10 12  2  0  0  0
 10 24  1  0  0  0
 11 13  2  0  0  0
 11 25  1  0  0  0
 12 13  1  0  0  0
 14 26  1  0  0  0
 14 27  1  0  0  0
 14 28  1  0  0  0
M  END
$$$$
3715
 OpenBabel06141215033D

 41 43  0  0  0  0  0  0  0  0999 V2000
   -6.4605   -0.6873   -0.4755 Cl  0  0  0  0  0
    1.6618   -4.1996    0.1599 O   0  0  0  0  0
   -1.0271    3.0552    0.2227 O   0  0  0  0  0
    5.5709    1.9022   -0.5637 O   0  0  0  0  0
    4.1880    0.4661   -1.6527 O   0  0  0  0  0
    0.1423    1.1175    0.2595 N   0  0  0  0  0
    2.3397    0.7090    0.5059 C   0  0  0  0  0
    1.6822   -0.5348    0.3599 C   0  0  0  0  0
    0.3136   -0.2703    0.2111 C   0  0  0  0  0
    1.3848    1.6927    0.4484 C   0  0  0  0  0
    3.7922    0.9126    0.6921 C   0  0  0  0  0
    2.1383   -1.8696    0.3439 C   0  0  0  0  0
   -0.6059   -1.3224    0.0358 C   0  0  0  0  0
    1.6076    3.1540    0.5610 C   0  0  0  0  0
   -1.0735    1.8304    0.1729 C   0  0  0  0  0
    1.2229   -2.9103    0.1758 C   0  0  0  0  0
   -0.1304   -2.6377    0.0228 C   0  0  0  0  0
   -2.4023    1.2091    0.0123 C   0  0  0  0  0
    4.5066    1.0638   -0.6325 C   0  0  0  0  0
   -3.1443    0.8612    1.1381 C   0  0  0  0  0
   -2.9085    0.9746   -1.2636 C   0  0  0  0  0
   -4.4008    0.2748    0.9871 C   0  0  0  0  0
   -4.1650    0.3881   -1.4146 C   0  0  0  0  0
   -4.9111    0.0381   -0.2893 C   0  0  0  0  0
    0.6783   -5.2172   -0.0175 C   0  0  0  0  0
    4.2465    0.0632    1.2148 H   0  0  0  0  0
    3.9873    1.7940    1.3122 H   0  0  0  0  0
    3.1961   -2.0918    0.4592 H   0  0  0  0  0
   -1.6671   -1.1741   -0.0902 H   0  0  0  0  0
    2.6657    3.4082    0.6711 H   0  0  0  0  0
    1.2665    3.6751   -0.3397 H   0  0  0  0  0
    1.0953    3.5636    1.4377 H   0  0  0  0  0
   -0.8858   -3.4052   -0.1136 H   0  0  0  0  0
   -2.7548    1.0411    2.1366 H   0  0  0  0  0
   -2.3343    1.2433   -2.1463 H   0  0  0  0  0
   -4.9706    0.0067    1.8731 H   0  0  0  0  0
   -4.5497    0.2090   -2.4153 H   0  0  0  0  0
    0.1857   -5.1361   -0.9924 H   0  0  0  0  0
   -0.0383   -5.2341    0.8108 H   0  0  0  0  0
    1.2025   -6.1784   -0.0047 H   0  0  0  0  0
    6.0354    1.9754   -1.4246 H   0  0  0  0  0
  1 24  1  0  0  0
  2 16  1  0  0  0
  2 25  1  0  0  0
  3 15  2  0  0  0
  4 19  1  0  0  0
  4 41  1  0  0  0
  5 19  2  0  0  0
  6  9  1  0  0  0
  6 10  1  0  0  0
  6 15  1  0  0  0
  7  8  1  0  0  0
  7 10  2  0  0  0
  7 11  1  0  0  0
  8  9  2  0  0  0
  8 12  1  0  0  0
  9 13  1  0  0  0
 10 14  1  0  0  0
 11 19  1  0  0  0
 11 26  1  0  0  0
 11 27  1  0  0  0
 12 16  2  0  0  0
 12 28  1  0  0  0
 13 17  2  0  0  0
 13 29  1  0  0  0
 14 30  1  0  0  0
 14 31  1  0  0  0
 14 32  1  0  0  0
 15 18  1  0  0  0
 16 17  1  0  0  0
 17 33  1  0  0  0
 18 20  2  0  0  0
 18 21  1  0  0  0
 20 22  1  0  0  0
 20 34  1  0  0  0
 21 23  2  0  0  0
 21 35  1  0  0  0
 22 24  2  0  0  0
 22 36  1  0  0  0
 23 24  1  0  0  0
 23 37  1  0  0  0
 25 38  1  0  0  0
 25 39  1  0  0  0
 25 40  1  0  0  0
M  END
$$$$
4044
 OpenBabel06141215033D

 33 34  0  0  0  0  0  0  0  0999 V2000
    3.6687    2.2790   -0.1329 O   0  0  0  0  0
    1.6167    2.2850   -1.0887 O   0  0  0  0  0
    0.0318    0.3523    0.1656 N   0  0  0  0  0
   -2.3804    0.6045    0.4483 C   0  0  0  0  0
   -1.2848   -0.0574   -0.1133 C   0  0  0  0  0
   -3.6783    0.1814    0.1612 C   0  0  0  0  0
    1.2565   -0.3487    0.2338 C   0  0  0  0  0
   -1.4977   -1.1458   -0.9640 C   0  0  0  0  0
   -3.8857   -0.9053   -0.6885 C   0  0  0  0  0
   -2.1623    1.7720    1.3587 C   0  0  0  0  0
   -2.7955   -1.5687   -1.2512 C   0  0  0  0  0
    2.4607    0.2809   -0.0817 C   0  0  0  0  0
   -4.8633    0.8752    0.7488 C   0  0  0  0  0
    1.2510   -1.6881    0.6234 C   0  0  0  0  0
    3.6592   -0.4290   -0.0075 C   0  0  0  0  0
    2.4496   -2.3979    0.6976 C   0  0  0  0  0
    3.6534   -1.7684    0.3822 C   0  0  0  0  0
    2.5005    1.6789   -0.4920 C   0  0  0  0  0
    0.1273    1.3527    0.3099 H   0  0  0  0  0
   -0.6711   -1.6681   -1.4381 H   0  0  0  0  0
   -4.8900   -1.2479   -0.9232 H   0  0  0  0  0
   -1.2755    1.6327    1.9867 H   0  0  0  0  0
   -2.0382    2.6869    0.7704 H   0  0  0  0  0
   -2.9817    1.9245    2.0666 H   0  0  0  0  0
   -2.9573   -2.4113   -1.9172 H   0  0  0  0  0
   -5.7998    0.5102    0.3121 H   0  0  0  0  0
   -4.9182    0.6972    1.8277 H   0  0  0  0  0
   -4.8259    1.9518    0.5516 H   0  0  0  0  0
    0.3332   -2.1995    0.8999 H   0  0  0  0  0
    4.6130    0.0269   -0.2598 H   0  0  0  0  0
    2.4462   -3.4393    1.0059 H   0  0  0  0  0
    4.5862   -2.3220    0.4382 H   0  0  0  0  0
    3.6954    3.2200   -0.4092 H   0  0  0  0  0
  1 18  1  0  0  0
  1 33  1  0  0  0
  2 18  2  0  0  0
  3  5  1  0  0  0
  3  7  1  0  0  0
  3 19  1  0  0  0
  4  5  2  0  0  0
  4  6  1  0  0  0
  4 10  1  0  0  0
  5  8  1  0  0  0
  6  9  2  0  0  0
  6 13  1  0  0  0
  7 12  2  0  0  0
  7 14  1  0  0  0
  8 11  2  0  0  0
  8 20  1  0  0  0
  9 11  1  0  0  0
  9 21  1  0  0  0
 10 22  1  0  0  0
 10 23  1  0  0  0
 10 24  1  0  0  0
 11 25  1  0  0  0
 12 15  1  0  0  0
 12 18  1  0  0  0
 13 26  1  0  0  0
 13 27  1  0  0  0
 13 28  1  0  0  0
 14 16  2  0  0  0
 14 29  1  0  0  0
 15 17  2  0  0  0
 15 30  1  0  0  0
 16 17  1  0  0  0
 16 31  1  0  0  0
 17 32  1  0  0  0
M  END
$$$$
4201
 OpenBabel06141215033D

 30 31  0  0  0  0  0  0  0  0999 V2000
   -3.9714    0.0468   -0.2360 O   0  0  0  0  0
    1.4255   -0.2076    0.3469 N   0  0  0  0  0
   -0.6244   -1.2585    0.2517 N   0  0  0  0  0
   -2.5918    0.0684   -0.0959 N   0  0  0  0  0
   -2.5007    2.4760   -0.3524 N   0  0  0  0  0
   -2.6363   -2.2928    0.1600 N   0  0  0  0  0
    4.1965    0.1557   -0.3181 C   0  0  0  0  0
    3.3505   -0.9312   -0.9788 C   0  0  0  0  0
    3.3217    1.3240    0.1334 C   0  0  0  0  0
    2.2046   -1.3715   -0.0708 C   0  0  0  0  0
    2.1762    0.8481    1.0239 C   0  0  0  0  0
    0.0815   -0.1536    0.2026 C   0  0  0  0  0
   -0.5489    1.1960   -0.0111 C   0  0  0  0  0
   -1.8877    1.2635   -0.1559 C   0  0  0  0  0
   -1.9954   -1.1633    0.1005 C   0  0  0  0  0
    4.7232   -0.2646    0.5473 H   0  0  0  0  0
    4.9597    0.5112   -1.0191 H   0  0  0  0  0
    2.9418   -0.5454   -1.9213 H   0  0  0  0  0
    3.9801   -1.7924   -1.2281 H   0  0  0  0  0
    3.9327    2.0558    0.6733 H   0  0  0  0  0
    2.9123    1.8316   -0.7489 H   0  0  0  0  0
    1.5915   -2.0985   -0.6158 H   0  0  0  0  0
    2.5971   -1.8826    0.8165 H   0  0  0  0  0
    2.5902    0.4336    1.9524 H   0  0  0  0  0
    1.5667    1.7006    1.3365 H   0  0  0  0  0
    0.0693    2.0819   -0.0888 H   0  0  0  0  0
   -1.9544    3.3273   -0.3897 H   0  0  0  0  0
   -3.5068    2.5047   -0.4577 H   0  0  0  0  0
   -1.9564   -3.0461    0.3126 H   0  0  0  0  0
   -4.2687    0.1757    0.6813 H   0  0  0  0  0
  1  4  1  0  0  0
  1 30  1  0  0  0
  2 10  1  0  0  0
  2 11  1  0  0  0
  2 12  1  0  0  0
  3 12  2  0  0  0
  3 15  1  0  0  0
  4 14  1  0  0  0
  4 15  1  0  0  0
  5 14  1  0  0  0
  5 27  1  0  0  0
  5 28  1  0  0  0
  6 15  2  0  0  0
  6 29  1  0  0  0
  7  8  1  0  0  0
  7  9  1  0  0  0
  7 16  1  0  0  0
  7 17  1  0  0  0
  8 10  1  0  0  0
  8 18  1  0  0  0
  8 19  1  0  0  0
  9 11  1  0  0  0
  9 20  1  0  0  0
  9 21  1  0  0  0
 10 22  1  0  0  0
 10 23  1  0  0  0
 11 24  1  0  0  0
 11 25  1  0  0  0
 12 13  1  0  0  0
 13 14  2  0  0  0
 13 26  1  0  0  0
M  END
$$$$
445154
 OpenBabel06141215033D

 29 30  0  0  0  0  0  0  0  0999 V2000
   -4.8060   -2.1619   -0.3965 O   0  0  0  0  0
   -4.1010    2.4953    0.3775 O   0  0  0  0  0
    6.2037   -0.3631    0.0735 O   0  0  0  0  0
   -1.7324   -0.2540    0.0441 C   0  0  0  0  0
    2.1022    0.2574   -0.0662 C   0  0  0  0  0
   -0.2763   -0.4793    0.0741 C   0  0  0  0  0
    0.6650    0.4755   -0.1147 C   0  0  0  0  0
   -2.2240    1.0281    0.2263 C   0  0  0  0  0
   -2.5810   -1.3290   -0.1646 C   0  0  0  0  0
   -3.9593   -1.1159   -0.1919 C   0  0  0  0  0
   -3.6023    1.2414    0.1990 C   0  0  0  0  0
    2.6160   -0.8654    0.5823 C   0  0  0  0  0
    2.9667    1.1719   -0.6680 C   0  0  0  0  0
   -4.4698    0.1693   -0.0101 C   0  0  0  0  0
    3.9944   -1.0739    0.6292 C   0  0  0  0  0
    4.3451    0.9632   -0.6213 C   0  0  0  0  0
    4.8590   -0.1596    0.0274 C   0  0  0  0  0
    0.0093   -1.5130    0.2494 H   0  0  0  0  0
    0.3752    1.4977   -0.3420 H   0  0  0  0  0
   -1.5829    1.8840    0.4144 H   0  0  0  0  0
   -2.1858   -2.3318   -0.3082 H   0  0  0  0  0
    1.9849   -1.5927    1.0844 H   0  0  0  0  0
    2.5852    2.0524   -1.1795 H   0  0  0  0  0
   -5.5451    0.3285   -0.0325 H   0  0  0  0  0
    4.3829   -1.9498    1.1419 H   0  0  0  0  0
    5.0137    1.6788   -1.0921 H   0  0  0  0  0
   -4.2831   -2.9751   -0.5027 H   0  0  0  0  0
   -5.0717    2.4585    0.3285 H   0  0  0  0  0
    6.3814   -1.1862    0.5602 H   0  0  0  0  0
  1 10  1  0  0  0
  1 27  1  0  0  0
  2 11  1  0  0  0
  2 28  1  0  0  0
  3 17  1  0  0  0
  3 29  1  0  0  0
  4  6  1  0  0  0
  4  8  2  0  0  0
  4  9  1  0  0  0
  5  7  1  0  0  0
  5 12  2  0  0  0
  5 13  1  0  0  0
  6  7  2  0  0  0
  6 18  1  0  0  0
  7 19  1  0  0  0
  8 11  1  0  0  0
  8 20  1  0  0  0
  9 10  2  0  0  0
  9 21  1  0  0  0
 10 14  1  0  0  0
 11 14  2  0  0  0
 12 15  1  0  0  0
 12 22  1  0  0  0
 13 16  2  0  0  0
 13 23  1  0  0  0
 14 24  1  0  0  0
 15 17  2  0  0  0
 15 25  1  0  0  0
 16 17  1  0  0  0
 16 26  1  0  0  0
M  END
$$$$
4488
 OpenBabel06141215033D

 29 30  0  0  0  0  0  0  0  0999 V2000
   -4.9131    0.6486    0.5146 F   0  0  0  0  0
   -3.3529    1.0808    1.9654 F   0  0  0  0  0
   -3.3703    2.1163    0.0474 F   0  0  0  0  0
    4.7106   -1.3203    0.8489 O   0  0  0  0  0
    2.6020   -1.9688    1.3961 O   0  0  0  0  0
    0.8526   -0.9193   -0.4558 N   0  0  0  0  0
    1.3144    1.3212   -1.0794 N   0  0  0  0  0
   -0.5529   -1.0327   -0.4925 C   0  0  0  0  0
   -2.7383   -0.1479    0.0352 C   0  0  0  0  0
   -1.3483   -0.0361    0.0729 C   0  0  0  0  0
    1.7199    0.1902   -0.4503 C   0  0  0  0  0
   -1.1474   -2.1409   -1.0958 C   0  0  0  0  0
   -3.3326   -1.2563   -0.5681 C   0  0  0  0  0
    2.9452    0.0718    0.1953 C   0  0  0  0  0
   -2.5373   -2.2528   -1.1336 C   0  0  0  0  0
   -3.5893    0.9168    0.6398 C   0  0  0  0  0
    3.7976    1.1703    0.1951 C   0  0  0  0  0
    3.4100    2.3441   -0.4416 C   0  0  0  0  0
    2.1697    2.3679   -1.0586 C   0  0  0  0  0
    3.3606   -1.1530    0.8651 C   0  0  0  0  0
   -0.8989    0.8273    0.5575 H   0  0  0  0  0
    1.3310   -1.7996   -0.6282 H   0  0  0  0  0
   -0.5392   -2.9241   -1.5412 H   0  0  0  0  0
   -4.4130   -1.3631   -0.6085 H   0  0  0  0  0
   -3.0000   -3.1157   -1.6036 H   0  0  0  0  0
    4.7636    1.1469    0.6923 H   0  0  0  0  0
    4.0566    3.2140   -0.4520 H   0  0  0  0  0
    1.8198    3.2598   -1.5680 H   0  0  0  0  0
    4.9815   -2.1473    1.3016 H   0  0  0  0  0
  1 16  1  0  0  0
  2 16  1  0  0  0
  3 16  1  0  0  0
  4 20  1  0  0  0
  4 29  1  0  0  0
  5 20  2  0  0  0
  6  8  1  0  0  0
  6 11  1  0  0  0
  6 22  1  0  0  0
  7 11  2  0  0  0
  7 19  1  0  0  0
  8 10  2  0  0  0
  8 12  1  0  0  0
  9 10  1  0  0  0
  9 13  2  0  0  0
  9 16  1  0  0  0
 10 21  1  0  0  0
 11 14  1  0  0  0
 12 15  2  0  0  0
 12 23  1  0  0  0
 13 15  1  0  0  0
 13 24  1  0  0  0
 14 17  2  0  0  0
 14 20  1  0  0  0
 15 25  1  0  0  0
 17 18  1  0  0  0
 17 26  1  0  0  0
 18 19  2  0  0  0
 18 27  1  0  0  0
 19 28  1  0  0  0
M  END
$$$$
4624
 OpenBabel06141215033D

 23 23  0  0  0  0  0  0  0  0999 V2000
   -0.9424   -2.3133    0.1643 O   0  0  0  0  0
    2.4076    2.0646    0.0301 O   0  0  0  0  0
    3.4142   -0.4871   -0.4194 O   0  0  0  0  0
   -4.2986    0.7187   -0.3584 N   0  0  0  0  0
   -2.0795    0.2636    0.6387 C   0  0  0  0  0
   -0.6278    0.0550    0.3593 C   0  0  0  0  0
   -2.8866    0.4909   -0.6467 C   0  0  0  0  0
   -0.1227   -1.2255    0.1337 C   0  0  0  0  0
    0.2258    1.1576    0.3243 C   0  0  0  0  0
    1.5845    0.9797    0.0633 C   0  0  0  0  0
    1.2361   -1.4033   -0.1270 C   0  0  0  0  0
    2.0896   -0.3007   -0.1623 C   0  0  0  0  0
   -2.4864   -0.5897    1.1967 H   0  0  0  0  0
   -2.2006    1.1254    1.3093 H   0  0  0  0  0
   -2.7970   -0.3752   -1.3122 H   0  0  0  0  0
   -2.4955    1.3551   -1.1958 H   0  0  0  0  0
   -0.1684    2.1563    0.4976 H   0  0  0  0  0
    1.6372   -2.3982   -0.3042 H   0  0  0  0  0
   -4.3940    1.5216    0.2625 H   0  0  0  0  0
   -4.6735   -0.0773    0.1565 H   0  0  0  0  0
   -0.4172   -3.1122   -0.0145 H   0  0  0  0  0
    1.8848    2.8652    0.2079 H   0  0  0  0  0
    3.8535    0.3810   -0.4059 H   0  0  0  0  0
  1  8  1  0  0  0
  1 21  1  0  0  0
  2 10  1  0  0  0
  2 22  1  0  0  0
  3 12  1  0  0  0
  3 23  1  0  0  0
  4  7  1  0  0  0
  4 19  1  0  0  0
  4 20  1  0  0  0
  5  6  1  0  0  0
  5  7  1  0  0  0
  5 13  1  0  0  0
  5 14  1  0  0  0
  6  8  2  0  0  0
  6  9  1  0  0  0
  7 15  1  0  0  0
  7 16  1  0  0  0
  8 11  1  0  0  0
  9 10  2  0  0  0
  9 17  1  0  0  0
 10 12  1  0  0  0
 11 12  2  0  0  0
 11 18  1  0  0  0
M  END
$$$$
4659569
 OpenBabel06141215033D

 31 32  0  0  0  0  0  0  0  0999 V2000
    0.9774    0.7272    2.5337 O   0  0  0  0  0
   -2.6151    2.8978   -0.9622 O   0  0  0  0  0
   -4.1665    0.6166   -1.0593 O   0  0  0  0  0
   -2.7562   -2.8526    0.5331 O   0  0  0  0  0
   -4.3612   -1.7694   -0.5012 O   0  0  0  0  0
   -3.2267   -1.8045    0.0313 N   0  0  0  0  0
   -0.4428    0.5106    0.6879 C   0  0  0  0  0
    2.1154    0.1659    0.5689 C   0  0  0  0  0
    0.9102    0.4770    1.3211 C   0  0  0  0  0
   -1.1849   -0.6470    0.6595 C   0  0  0  0  0
   -0.8914    1.6983    0.1587 C   0  0  0  0  0
   -2.4478   -0.6151    0.0681 C   0  0  0  0  0
   -2.1544    1.7301   -0.4327 C   0  0  0  0  0
    4.4275   -0.4301   -0.8739 C   0  0  0  0  0
    2.0333   -0.1152   -0.7948 C   0  0  0  0  0
    3.3534    0.1490    1.2113 C   0  0  0  0  0
   -2.9326    0.5733   -0.4780 C   0  0  0  0  0
    3.1894   -0.4133   -1.5161 C   0  0  0  0  0
    4.5095   -0.1490    0.4899 C   0  0  0  0  0
    5.6635   -0.7497   -1.6453 C   0  0  0  0  0
   -0.7765   -1.5551    1.0947 H   0  0  0  0  0
   -0.2835    2.5978    0.1954 H   0  0  0  0  0
    1.0911   -0.1128   -1.3343 H   0  0  0  0  0
    3.4446    0.3648    2.2726 H   0  0  0  0  0
    3.1133   -0.6291   -2.5786 H   0  0  0  0  0
    5.4686   -0.1573    1.0010 H   0  0  0  0  0
    6.4101   -1.2390   -1.0105 H   0  0  0  0  0
    5.4472   -1.4353   -2.4717 H   0  0  0  0  0
    6.0981    0.1675   -2.0549 H   0  0  0  0  0
   -3.2938    2.7073   -1.6299 H   0  0  0  0  0
   -4.5072    1.5254   -1.0340 H   0  0  0  0  0
  1  9  2  0  0  0
  2 13  1  0  0  0
  2 30  1  0  0  0
  3 17  1  0  0  0
  3 31  1  0  0  0
  4  6  1  0  0  0
  5  6  2  0  0  0
  6 12  1  0  0  0
  7  9  1  0  0  0
  7 10  2  0  0  0
  7 11  1  0  0  0
  8  9  1  0  0  0
  8 15  2  0  0  0
  8 16  1  0  0  0
 10 12  1  0  0  0
 10 21  1  0  0  0
 11 13  2  0  0  0
 11 22  1  0  0  0
 12 17  2  0  0  0
 13 17  1  0  0  0
 14 18  2  0  0  0
 14 19  1  0  0  0
 14 20  1  0  0  0
 15 18  1  0  0  0
 15 23  1  0  0  0
 16 19  2  0  0  0
 16 24  1  0  0  0
 18 25  1  0  0  0
 19 26  1  0  0  0
 20 27  1  0  0  0
 20 28  1  0  0  0
 20 29  1  0  0  0
M  END
$$$$
5280567
 OpenBabel06141215033D

 21 22  0  0  0  0  0  0  0  0999 V2000
   -0.9058   -1.5311    0.0000 O   0  0  0  0  0
    3.8301   -0.9534    0.0001 O   0  0  0  0  0
   -3.1737   -1.8246    0.0002 O   0  0  0  0  0
    0.0055    0.7354   -0.0002 C   0  0  0  0  0
   -1.3667    1.2602    0.0000 C   0  0  0  0  0
    0.1923   -0.6477   -0.0004 C   0  0  0  0  0
    1.1489    1.5457    0.0001 C   0  0  0  0  0
    1.4616   -1.2288   -0.0002 C   0  0  0  0  0
   -2.3919    0.3965    0.0000 C   0  0  0  0  0
   -1.6009    2.7425   -0.0001 C   0  0  0  0  0
    2.4280    0.9777    0.0003 C   0  0  0  0  0
    2.5839   -0.4074    0.0000 C   0  0  0  0  0
   -2.2112   -1.0650    0.0002 C   0  0  0  0  0
    1.0730    2.6299    0.0004 H   0  0  0  0  0
    1.5719   -2.3096   -0.0003 H   0  0  0  0  0
   -3.4189    0.7492    0.0000 H   0  0  0  0  0
   -1.1638    3.2054   -0.8913 H   0  0  0  0  0
   -1.1640    3.2055    0.8912 H   0  0  0  0  0
   -2.6690    2.9875   -0.0002 H   0  0  0  0  0
    3.2961    1.6320    0.0005 H   0  0  0  0  0
    4.4881   -0.2371    0.0003 H   0  0  0  0  0
  1  6  1  0  0  0
  1 13  1  0  0  0
  2 12  1  0  0  0
  2 21  1  0  0  0
  3 13  2  0  0  0
  4  5  1  0  0  0
  4  6  2  0  0  0
  4  7  1  0  0  0
  5  9  2  0  0  0
  5 10  1  0  0  0
  6  8  1  0  0  0
  7 11  2  0  0  0
  7 14  1  0  0  0
  8 12  2  0  0  0
  8 15  1  0  0  0
  9 13  1  0  0  0
  9 16  1  0  0  0
 10 17  1  0  0  0
 10 18  1  0  0  0
 10 19  1  0  0  0
 11 12  1  0  0  0
 11 20  1  0  0  0
M  END
$$$$
5281081
 OpenBabel06141215033D

 37 37  0  0  0  0  0  0  0  0999 V2000
    3.5447   -1.8498    0.5892 O   0  0  0  0  0
   -3.5683   -2.8600    0.4393 O   0  0  0  0  0
   -4.8659   -0.4871   -0.1106 O   0  0  0  0  0
   -2.7495    2.9856   -0.2512 O   0  0  0  0  0
   -4.6739    1.9434   -0.4224 O   0  0  0  0  0
    3.7802    0.4415    0.2299 N   0  0  0  0  0
   -3.4371    1.9379   -0.2175 N   0  0  0  0  0
    1.0221   -1.0688   -2.6033 N   0  0  0  0  0
    5.1918    0.4450    0.5897 C   0  0  0  0  0
    3.2321    1.7392   -0.1621 C   0  0  0  0  0
    3.0693   -0.7591    0.2682 C   0  0  0  0  0
    6.0728    0.2001   -0.6179 C   0  0  0  0  0
    2.6673    2.4857    1.0287 C   0  0  0  0  0
   -0.7829   -0.5150    0.5658 C   0  0  0  0  0
    1.6297   -0.7074   -0.1168 C   0  0  0  0  0
    0.6674   -0.5300    0.8065 C   0  0  0  0  0
   -1.4163    0.6879    0.2907 C   0  0  0  0  0
   -1.4943   -1.7047    0.6176 C   0  0  0  0  0
   -2.7924    0.7014    0.0621 C   0  0  0  0  0
   -2.8703   -1.6911    0.3889 C   0  0  0  0  0
   -3.5193   -0.4881    0.1113 C   0  0  0  0  0
    1.2926   -0.9068   -1.4865 C   0  0  0  0  0
    5.3749   -0.3445    1.3275 H   0  0  0  0  0
    5.4454    1.3971    1.0684 H   0  0  0  0  0
    2.4436    1.6024   -0.9071 H   0  0  0  0  0
    4.0177    2.3316   -0.6444 H   0  0  0  0  0
    5.8425   -0.7624   -1.0867 H   0  0  0  0  0
    5.9363    0.9789   -1.3751 H   0  0  0  0  0
    7.1272    0.1924   -0.3248 H   0  0  0  0  0
    1.8695    1.9277    1.5248 H   0  0  0  0  0
    3.4437    2.6810    1.7758 H   0  0  0  0  0
    2.2568    3.4492    0.7107 H   0  0  0  0  0
    0.9452   -0.4035    1.8512 H   0  0  0  0  0
   -0.8258    1.6010    0.2590 H   0  0  0  0  0
   -0.9943   -2.6458    0.8340 H   0  0  0  0  0
   -4.5027   -2.6736    0.6260 H   0  0  0  0  0
   -5.1459   -1.3637   -0.4202 H   0  0  0  0  0
  1 11  2  0  0  0
  2 20  1  0  0  0
  2 36  1  0  0  0
  3 21  1  0  0  0
  3 37  1  0  0  0
  4  7  1  0  0  0
  5  7  2  0  0  0
  6  9  1  0  0  0
  6 10  1  0  0  0
  6 11  1  0  0  0
  7 19  1  0  0  0
  8 22  3  0  0  0
  9 12  1  0  0  0
  9 23  1  0  0  0
  9 24  1  0  0  0
 10 13  1  0  0  0
 10 25  1  0  0  0
 10 26  1  0  0  0
 11 15  1  0  0  0
 12 27  1  0  0  0
 12 28  1  0  0  0
 12 29  1  0  0  0
 13 30  1  0  0  0
 13 31  1  0  0  0
 13 32  1  0  0  0
 14 16  1  0  0  0
 14 17  2  0  0  0
 14 18  1  0  0  0
 15 16  2  0  0  0
 15 22  1  0  0  0
 16 33  1  0  0  0
 17 19  1  0  0  0
 17 34  1  0  0  0
 18 20  2  0  0  0
 18 35  1  0  0  0
 19 21  2  0  0  0
 20 21  1  0  0  0
M  END
$$$$
5281616
 OpenBabel06141215033D

 30 32  0  0  0  0  0  0  0  0999 V2000
    0.1560    0.9422    0.0021 O   0  0  0  0  0
    1.4137   -2.5227    0.0190 O   0  0  0  0  0
   -3.7809   -1.8843   -0.0034 O   0  0  0  0  0
   -1.3489   -2.8446    0.0046 O   0  0  0  0  0
   -4.1922    2.8460    0.0007 O   0  0  0  0  0
   -1.7773   -0.5255   -0.0014 C   0  0  0  0  0
   -1.2003    0.7425    0.0000 C   0  0  0  0  0
    0.9877   -0.1664   -0.0095 C   0  0  0  0  0
   -0.9000   -1.7062    0.0000 C   0  0  0  0  0
    0.5591   -1.4418   -0.0026 C   0  0  0  0  0
    2.4181    0.1881   -0.0052 C   0  0  0  0  0
   -3.1671   -0.6683   -0.0023 C   0  0  0  0  0
   -2.0108    1.8780    0.0012 C   0  0  0  0  0
   -3.3989    1.7396    0.0000 C   0  0  0  0  0
   -3.9757    0.4689   -0.0019 C   0  0  0  0  0
    3.1015    0.3476   -1.2111 C   0  0  0  0  0
    3.0900    0.3643    1.2048 C   0  0  0  0  0
    4.4554    0.6830   -1.2069 C   0  0  0  0  0
    4.4439    0.7000    1.2089 C   0  0  0  0  0
    5.1266    0.8594    0.0031 C   0  0  0  0  0
   -1.5639    2.8690    0.0028 H   0  0  0  0  0
   -5.0576    0.3593   -0.0026 H   0  0  0  0  0
    2.5918    0.2139   -2.1622 H   0  0  0  0  0
    2.5713    0.2438    2.1528 H   0  0  0  0  0
    4.9871    0.8071   -2.1458 H   0  0  0  0  0
    4.9666    0.8373    2.1510 H   0  0  0  0  0
    6.1808    1.1207    0.0063 H   0  0  0  0  0
    2.3344   -2.2152    0.0185 H   0  0  0  0  0
   -3.1242   -2.5972   -0.0079 H   0  0  0  0  0
   -5.1237    2.5663   -0.0003 H   0  0  0  0  0
  1  7  1  0  0  0
  1  8  1  0  0  0
  2 10  1  0  0  0
  2 28  1  0  0  0
  3 12  1  0  0  0
  3 29  1  0  0  0
  4  9  2  0  0  0
  5 14  1  0  0  0
  5 30  1  0  0  0
  6  7  2  0  0  0
  6  9  1  0  0  0
  6 12  1  0  0  0
  7 13  1  0  0  0
  8 10  2  0  0  0
  8 11  1  0  0  0
  9 10  1  0  0  0
 11 16  2  0  0  0
 11 17  1  0  0  0
 12 15  2  0  0  0
 13 14  2  0  0  0
 13 21  1  0  0  0
 14 15  1  0  0  0
 15 22  1  0  0  0
 16 18  1  0  0  0
 16 23  1  0  0  0
 17 19  2  0  0  0
 17 24  1  0  0  0
 18 20  2  0  0  0
 18 25  1  0  0  0
 19 20  1  0  0  0
 19 26  1  0  0  0
 20 27  1  0  0  0
M  END
$$$$
5281792
 OpenBabel06141215033D

 42 43  0  0  0  0  0  0  0  0999 V2000
    0.9792   -1.1027   -0.3362 O   0  0  0  0  0
    2.6847   -4.0743    0.4725 O   0  0  0  0  0
    3.2194    3.6377   -0.7199 O   0  0  0  0  0
    5.3760    3.6203    1.0338 O   0  0  0  0  0
    1.2267   -3.6967   -1.2258 O   0  0  0  0  0
   -0.1524   -2.4360    1.1734 O   0  0  0  0  0
   -6.9673    0.5661    1.5887 O   0  0  0  0  0
   -7.1067    2.0029   -0.7858 O   0  0  0  0  0
    3.3020   -1.2373   -0.9533 C   0  0  0  0  0
    2.1979   -1.7990   -0.0548 C   0  0  0  0  0
    3.8547    0.0644   -0.4237 C   0  0  0  0  0
    3.2761    1.2592   -0.8209 C   0  0  0  0  0
    4.9300    0.0397    0.4497 C   0  0  0  0  0
    1.9629   -3.2672   -0.3474 C   0  0  0  0  0
    3.7864    2.4616   -0.3313 C   0  0  0  0  0
    5.4405    1.2420    0.9390 C   0  0  0  0  0
    4.8686    2.4530    0.5486 C   0  0  0  0  0
   -0.1118   -1.5323    0.3537 C   0  0  0  0  0
   -3.6850   -0.1549    0.1498 C   0  0  0  0  0
   -1.2633   -0.7027   -0.0680 C   0  0  0  0  0
   -2.4842   -0.9087    0.4739 C   0  0  0  0  0
   -4.7659   -0.1519    1.0315 C   0  0  0  0  0
   -3.7557    0.5652   -1.0428 C   0  0  0  0  0
   -5.9174    0.5716    0.7208 C   0  0  0  0  0
   -4.9073    1.2883   -1.3536 C   0  0  0  0  0
   -5.9882    1.2916   -0.4718 C   0  0  0  0  0
    4.1252   -1.9585   -1.0440 H   0  0  0  0  0
    2.9265   -1.0833   -1.9739 H   0  0  0  0  0
    2.4357   -1.6722    1.0092 H   0  0  0  0  0
    2.4324    1.2620   -1.5060 H   0  0  0  0  0
    5.3802   -0.8985    0.7613 H   0  0  0  0  0
    6.2836    1.2207    1.6244 H   0  0  0  0  0
   -1.0677    0.0724   -0.8005 H   0  0  0  0  0
   -2.6089   -1.6864    1.2245 H   0  0  0  0  0
   -4.7225   -0.7086    1.9651 H   0  0  0  0  0
   -2.9476    0.5761   -1.7683 H   0  0  0  0  0
   -4.9512    1.8418   -2.2878 H   0  0  0  0  0
    2.5364   -5.0234    0.2741 H   0  0  0  0  0
    2.4846    3.4495   -1.3287 H   0  0  0  0  0
    6.1204    3.4199    1.6271 H   0  0  0  0  0
   -7.6766    1.1169    1.2142 H   0  0  0  0  0
   -6.9751    2.4366   -1.6463 H   0  0  0  0  0
  1 10  1  0  0  0
  1 18  1  0  0  0
  2 14  1  0  0  0
  2 38  1  0  0  0
  3 15  1  0  0  0
  3 39  1  0  0  0
  4 17  1  0  0  0
  4 40  1  0  0  0
  5 14  2  0  0  0
  6 18  2  0  0  0
  7 24  1  0  0  0
  7 41  1  0  0  0
  8 26  1  0  0  0
  8 42  1  0  0  0
  9 10  1  0  0  0
  9 11  1  0  0  0
  9 27  1  0  0  0
  9 28  1  0  0  0
 10 14  1  0  0  0
 10 29  1  0  0  0
 11 12  2  0  0  0
 11 13  1  0  0  0
 12 15  1  0  0  0
 12 30  1  0  0  0
 13 16  2  0  0  0
 13 31  1  0  0  0
 15 17  2  0  0  0
 16 17  1  0  0  0
 16 32  1  0  0  0
 18 20  1  0  0  0
 19 21  1  0  0  0
 19 22  2  0  0  0
 19 23  1  0  0  0
 20 21  2  0  0  0
 20 33  1  0  0  0
 21 34  1  0  0  0
 22 24  1  0  0  0
 22 35  1  0  0  0
 23 25  2  0  0  0
 23 36  1  0  0  0
 24 26  2  0  0  0
 25 26  1  0  0  0
 25 37  1  0  0  0
M  END
$$$$
54456
 OpenBabel06141215033D

 26 27  0  0  0  0  0  0  0  0999 V2000
    3.0225    1.5801    0.1331 O   0  0  0  0  0
    3.3511   -1.1558   -0.2065 O   0  0  0  0  0
   -2.9093    0.0742    0.6171 N   0  0  0  0  0
   -1.8580    1.0639    0.3146 C   0  0  0  0  0
   -0.4709    0.4625    0.1831 C   0  0  0  0  0
   -1.4899   -1.8466    0.0095 C   0  0  0  0  0
   -0.3004   -0.9224    0.0023 C   0  0  0  0  0
   -2.8048   -1.1096   -0.2376 C   0  0  0  0  0
   -2.2384    1.8799   -0.9266 C   0  0  0  0  0
    0.6609    1.2916    0.2239 C   0  0  0  0  0
    0.9909   -1.4540   -0.1209 C   0  0  0  0  0
    1.9408    0.7538    0.0902 C   0  0  0  0  0
    2.1056   -0.6177   -0.0823 C   0  0  0  0  0
   -1.8383    1.7484    1.1724 H   0  0  0  0  0
   -1.3677   -2.6199   -0.7581 H   0  0  0  0  0
   -1.5269   -2.3466    0.9858 H   0  0  0  0  0
   -2.9021   -0.8369   -1.2950 H   0  0  0  0  0
   -3.6376   -1.7860   -0.0140 H   0  0  0  0  0
   -3.8285    0.4998    0.5027 H   0  0  0  0  0
   -1.5481    2.7190   -1.0700 H   0  0  0  0  0
   -2.2096    1.2794   -1.8424 H   0  0  0  0  0
   -3.2438    2.3043   -0.8279 H   0  0  0  0  0
    0.5354    2.3632    0.3628 H   0  0  0  0  0
    1.1189   -2.5272   -0.2435 H   0  0  0  0  0
    2.7182    2.4954    0.2585 H   0  0  0  0  0
    3.2711   -2.1188   -0.3168 H   0  0  0  0  0
  1 12  1  0  0  0
  1 25  1  0  0  0
  2 13  1  0  0  0
  2 26  1  0  0  0
  3  4  1  0  0  0
  3  8  1  0  0  0
  3 19  1  0  0  0
  4  5  1  0  0  0
  4  9  1  0  0  0
  4 14  1  0  0  0
  5  7  2  0  0  0
  5 10  1  0  0  0
  6  7  1  0  0  0
  6  8  1  0  0  0
  6 15  1  0  0  0
  6 16  1  0  0  0
  7 11  1  0  0  0
  8 17  1  0  0  0
  8 18  1  0  0  0
  9 20  1  0  0  0
  9 21  1  0  0  0
  9 22  1  0  0  0
 10 12  2  0  0  0
 10 23  1  0  0  0
 11 13  2  0  0  0
 11 24  1  0  0  0
 12 13  1  0  0  0
M  END
$$$$
5460350
 OpenBabel06141215033D

 19 19  0  0  0  0  0  0  0  0999 V2000
   -2.4537    1.8960    0.0481 O   0  0  0  0  0
   -3.4628   -0.6105   -0.6022 O   0  0  0  0  0
    2.5435    1.2564   -0.8617 O   0  0  0  0  0
    3.6642   -0.6948   -0.4530 O   0  0  0  0  0
    0.4962   -0.1971    0.5778 C   0  0  0  0  0
    1.9186   -0.0528    1.0016 C   0  0  0  0  0
   -0.3276    0.9264    0.5075 C   0  0  0  0  0
   -0.0107   -1.4551    0.2522 C   0  0  0  0  0
   -1.6582    0.7918    0.1114 C   0  0  0  0  0
   -2.1652   -0.4662   -0.2140 C   0  0  0  0  0
   -1.3414   -1.5896   -0.1437 C   0  0  0  0  0
    2.7974    0.1954   -0.2239 C   0  0  0  0  0
    2.0354    0.7847    1.7005 H   0  0  0  0  0
    2.2510   -0.9475    1.5423 H   0  0  0  0  0
    0.0603    1.9101    0.7610 H   0  0  0  0  0
    0.6214   -2.3378    0.3016 H   0  0  0  0  0
   -1.7233   -2.5756   -0.3949 H   0  0  0  0  0
   -3.3399    1.6184   -0.2424 H   0  0  0  0  0
   -3.6357   -1.5496   -0.7869 H   0  0  0  0  0
  1  9  1  0  0  0
  1 18  1  0  0  0
  2 10  1  0  0  0
  2 19  1  0  0  0
  3 12  1  0  0  0
  4 12  1  0  0  0
  5  6  1  0  0  0
  5  7  2  0  0  0
  5  8  1  0  0  0
  6 12  1  0  0  0
  6 13  1  0  0  0
  6 14  1  0  0  0
  7  9  1  0  0  0
  7 15  1  0  0  0
  8 11  2  0  0  0
  8 16  1  0  0  0
  9 10  2  0  0  0
 10 11  1  0  0  0
 11 17  1  0  0  0
M  END
$$$$
5471349
 OpenBabel06141215033D

 47 49  0  0  0  0  0  0  0  0999 V2000
    0.1394    1.0296    0.5995 O   0  0  0  0  0
    1.0808   -3.3498   -0.7009 O   0  0  0  0  0
    4.7620   -0.2725   -0.0783 O   0  0  0  0  0
    6.4340    1.2590    0.2445 O   0  0  0  0  0
    1.0800    0.0884    0.2709 C   0  0  0  0  0
    0.6794   -1.2172   -0.0713 C   0  0  0  0  0
   -4.2860    2.4697   -0.3955 C   0  0  0  0  0
    2.4473    0.4019    0.2677 C   0  0  0  0  0
   -2.9094    1.9858   -0.8006 C   0  0  0  0  0
    1.6569   -2.1515   -0.4010 C   0  0  0  0  0
   -5.2887    1.3370   -0.1389 C   0  0  0  0  0
    3.3809   -0.5773   -0.0717 C   0  0  0  0  0
   -0.3817    1.8141   -0.4650 C   0  0  0  0  0
    3.0234   -1.8837   -0.4169 C   0  0  0  0  0
   -1.7754    2.2280   -0.1144 C   0  0  0  0  0
   -0.5603   -1.9012   -0.1818 C   0  0  0  0  0
    2.9228    1.7328    0.6116 C   0  0  0  0  0
   -4.8407    0.4047    0.9525 C   0  0  0  0  0
   -2.8577    1.2089   -2.0913 C   0  0  0  0  0
   -0.2611   -3.1877   -0.5657 C   0  0  0  0  0
   -4.7045   -0.9338    0.8985 C   0  0  0  0  0
    4.2292    2.0080    0.6018 C   0  0  0  0  0
    5.2373    0.9930    0.2476 C   0  0  0  0  0
   -4.2469   -1.7008    2.1105 C   0  0  0  0  0
   -4.9611   -1.7854   -0.3120 C   0  0  0  0  0
   -4.6781    3.1259   -1.1827 H   0  0  0  0  0
   -4.2113    3.0926    0.5057 H   0  0  0  0  0
   -5.4996    0.8167   -1.0762 H   0  0  0  0  0
   -6.2396    1.7859    0.1746 H   0  0  0  0  0
    0.2342    2.7139   -0.5728 H   0  0  0  0  0
   -0.3244    1.2625   -1.4076 H   0  0  0  0  0
    3.7547   -2.6381   -0.6792 H   0  0  0  0  0
   -1.8599    2.8051    0.8056 H   0  0  0  0  0
   -1.5491   -1.5034   -0.0050 H   0  0  0  0  0
    2.2147    2.5051    0.8883 H   0  0  0  0  0
   -4.6268    0.8992    1.8998 H   0  0  0  0  0
   -3.7103    1.4650   -2.7306 H   0  0  0  0  0
   -2.8970    0.1334   -1.8936 H   0  0  0  0  0
   -1.9696    1.4341   -2.6880 H   0  0  0  0  0
   -0.8599   -4.0623   -0.7735 H   0  0  0  0  0
    4.5877    2.9981    0.8619 H   0  0  0  0  0
   -3.3198   -2.2405    1.8912 H   0  0  0  0  0
   -4.0551   -1.0496    2.9699 H   0  0  0  0  0
   -5.0097   -2.4275    2.4086 H   0  0  0  0  0
   -5.7426   -2.5207   -0.0927 H   0  0  0  0  0
   -5.2827   -1.2236   -1.1903 H   0  0  0  0  0
   -4.0505   -2.3268   -0.5897 H   0  0  0  0  0
  1  5  1  0  0  0
  1 13  1  0  0  0
  2 10  1  0  0  0
  2 20  1  0  0  0
  3 12  1  0  0  0
  3 23  1  0  0  0
  4 23  2  0  0  0
  5  6  2  0  0  0
  5  8  1  0  0  0
  6 10  1  0  0  0
  6 16  1  0  0  0
  7  9  1  0  0  0
  7 11  1  0  0  0
  7 26  1  0  0  0
  7 27  1  0  0  0
  8 12  2  0  0  0
  8 17  1  0  0  0
  9 15  2  0  0  0
  9 19  1  0  0  0
 10 14  2  0  0  0
 11 18  1  0  0  0
 11 28  1  0  0  0
 11 29  1  0  0  0
 12 14  1  0  0  0
 13 15  1  0  0  0
 13 30  1  0  0  0
 13 31  1  0  0  0
 14 32  1  0  0  0
 15 33  1  0  0  0
 16 20  2  0  0  0
 16 34  1  0  0  0
 17 22  2  0  0  0
 17 35  1  0  0  0
 18 21  2  0  0  0
 18 36  1  0  0  0
 19 37  1  0  0  0
 19 38  1  0  0  0
 19 39  1  0  0  0
 20 40  1  0  0  0
 21 24  1  0  0  0
 21 25  1  0  0  0
 22 23  1  0  0  0
 22 41  1  0  0  0
 24 42  1  0  0  0
 24 43  1  0  0  0
 24 44  1  0  0  0
 25 45  1  0  0  0
 25 46  1  0  0  0
 25 47  1  0  0  0
M  END
$$$$
5591
 OpenBabel06141215033D

 58 61  0  0  0  0  0  0  0  0999 V2000
   -4.5147   -1.7839   -0.7418 S   0  0  0  0  0
    3.8001    1.4788   -0.5522 O   0  0  0  0  0
    0.4368    2.8248   -0.1607 O   0  0  0  0  0
    4.5710   -3.8323    0.7548 O   0  0  0  0  0
   -7.2016    0.0960    1.2932 O   0  0  0  0  0
   -6.2765   -3.6813   -1.1975 O   0  0  0  0  0
   -6.9275   -1.8615    0.0927 N   0  0  0  0  0
    2.7411    2.2344    0.0656 C   0  0  0  0  0
    2.5994    1.9012    1.5596 C   0  0  0  0  0
    2.3504    0.4153    1.7764 C   0  0  0  0  0
    3.2912   -0.3946    0.9346 C   0  0  0  0  0
    3.9438    0.1721   -0.1664 C   0  0  0  0  0
    1.4411    2.0034   -0.7197 C   0  0  0  0  0
    3.1409    3.7104   -0.0766 C   0  0  0  0  0
    3.5010   -1.7483    1.2309 C   0  0  0  0  0
    4.8205   -0.5977   -0.9365 C   0  0  0  0  0
    5.0316   -1.9402   -0.6261 C   0  0  0  0  0
    4.3693   -2.5166    0.4551 C   0  0  0  0  0
    2.8035   -2.3944    2.3883 C   0  0  0  0  0
    5.5418    0.0208   -2.0938 C   0  0  0  0  0
    5.9703   -2.7655   -1.4477 C   0  0  0  0  0
   -0.8565    2.3636   -0.2224 C   0  0  0  0  0
   -3.4692    1.4331   -0.3464 C   0  0  0  0  0
   -1.7586    2.7233    0.7695 C   0  0  0  0  0
   -1.2418    1.5453   -1.2756 C   0  0  0  0  0
   -4.8726    0.9334   -0.4131 C   0  0  0  0  0
   -5.0496   -0.3995    0.3098 C   0  0  0  0  0
   -3.0713    2.2557    0.7072 C   0  0  0  0  0
   -2.5546    1.0778   -1.3379 C   0  0  0  0  0
   -6.5031   -0.6646    0.6317 C   0  0  0  0  0
   -6.0561   -2.6089   -0.6550 C   0  0  0  0  0
    1.8064    2.4881    2.0372 H   0  0  0  0  0
    3.5366    2.1642    2.0708 H   0  0  0  0  0
    1.3167    0.1603    1.5164 H   0  0  0  0  0
    2.4916    0.2046    2.8425 H   0  0  0  0  0
    1.1849    0.9370   -0.6894 H   0  0  0  0  0
    1.5869    2.2679   -1.7751 H   0  0  0  0  0
    4.1202    3.8900    0.3829 H   0  0  0  0  0
    3.2454    3.9880   -1.1320 H   0  0  0  0  0
    2.4176    4.3863    0.3908 H   0  0  0  0  0
    2.8339   -3.4878    2.3499 H   0  0  0  0  0
    3.2674   -2.0806    3.3291 H   0  0  0  0  0
    1.7409   -2.1290    2.4040 H   0  0  0  0  0
    6.6091    0.1172   -1.8682 H   0  0  0  0  0
    5.4084   -0.5796   -3.0006 H   0  0  0  0  0
    5.1783    1.0204   -2.3508 H   0  0  0  0  0
    6.5950   -3.4018   -0.8102 H   0  0  0  0  0
    5.4059   -3.3973   -2.1414 H   0  0  0  0  0
    6.6850   -2.1783   -2.0298 H   0  0  0  0  0
    4.9225   -4.3102   -0.0128 H   0  0  0  0  0
   -5.5266    1.6920    0.0395 H   0  0  0  0  0
   -5.2133    0.8782   -1.4565 H   0  0  0  0  0
   -1.4511    3.3627    1.5918 H   0  0  0  0  0
   -0.5701    1.2738   -2.0840 H   0  0  0  0  0
   -4.4920   -0.4380    1.2525 H   0  0  0  0  0
   -3.7731    2.5378    1.4876 H   0  0  0  0  0
   -2.8525    0.4547   -2.1766 H   0  0  0  0  0
   -7.8804   -2.1786    0.2392 H   0  0  0  0  0
  1 27  1  0  0  0
  1 31  1  0  0  0
  2  8  1  0  0  0
  2 12  1  0  0  0
  3 13  1  0  0  0
  3 22  1  0  0  0
  4 18  1  0  0  0
  4 50  1  0  0  0
  5 30  2  0  0  0
  6 31  2  0  0  0
  7 30  1  0  0  0
  7 31  1  0  0  0
  7 58  1  0  0  0
  8  9  1  0  0  0
  8 13  1  0  0  0
  8 14  1  0  0  0
  9 10  1  0  0  0
  9 32  1  0  0  0
  9 33  1  0  0  0
 10 11  1  0  0  0
 10 34  1  0  0  0
 10 35  1  0  0  0
 11 12  2  0  0  0
 11 15  1  0  0  0
 12 16  1  0  0  0
 13 36  1  0  0  0
 13 37  1  0  0  0
 14 38  1  0  0  0
 14 39  1  0  0  0
 14 40  1  0  0  0
 15 18  2  0  0  0
 15 19  1  0  0  0
 16 17  2  0  0  0
 16 20  1  0  0  0
 17 18  1  0  0  0
 17 21  1  0  0  0
 19 41  1  0  0  0
 19 42  1  0  0  0
 19 43  1  0  0  0
 20 44  1  0  0  0
 20 45  1  0  0  0
 20 46  1  0  0  0
 21 47  1  0  0  0
 21 48  1  0  0  0
 21 49  1  0  0  0
 22 24  2  0  0  0
 22 25  1  0  0  0
 23 26  1  0  0  0
 23 28  2  0  0  0
 23 29  1  0  0  0
 24 28  1  0  0  0
 24 53  1  0  0  0
 25 29  2  0  0  0
 25 54  1  0  0  0
 26 27  1  0  0  0
 26 51  1  0  0  0
 26 52  1  0  0  0
 27 30  1  0  0  0
 27 55  1  0  0  0
 28 56  1  0  0  0
 29 57  1  0  0  0
M  END
$$$$
5775
 OpenBabel06141215033D

 40 42  0  0  0  0  0  0  0  0999 V2000
   -4.2454   -2.3041    0.1576 O   0  0  0  0  0
   -0.2315    0.2729   -0.5069 N   0  0  0  0  0
    2.4254    2.0521   -0.4443 N   0  0  0  0  0
    0.5801    3.2607    0.1156 N   0  0  0  0  0
    0.2260    1.3337   -1.3592 C   0  0  0  0  0
    1.0795    2.2398   -0.5339 C   0  0  0  0  0
    3.0108    3.0739    0.3697 C   0  0  0  0  0
    1.7676    3.8735    0.7874 C   0  0  0  0  0
    0.7076   -0.7762   -0.2439 C   0  0  0  0  0
   -1.6259    0.2016   -0.1788 C   0  0  0  0  0
    0.9200   -1.7495   -1.2045 C   0  0  0  0  0
    1.3809   -0.7919    0.9651 C   0  0  0  0  0
   -2.2543   -1.0306   -0.1733 C   0  0  0  0  0
   -2.3074    1.3664    0.1248 C   0  0  0  0  0
    2.5228   -2.8026    0.2649 C   0  0  0  0  0
    1.8349   -2.7707   -0.9481 C   0  0  0  0  0
    2.2957   -1.8132    1.2215 C   0  0  0  0  0
   -3.6101   -1.1005    0.1467 C   0  0  0  0  0
   -3.6632    1.2963    0.4447 C   0  0  0  0  0
   -4.3145    0.0630    0.4557 C   0  0  0  0  0
    3.5007   -3.8947    0.5392 C   0  0  0  0  0
    0.8187    0.9508   -2.2001 H   0  0  0  0  0
   -0.5857    1.9169   -1.8105 H   0  0  0  0  0
    3.7078    3.6901   -0.2057 H   0  0  0  0  0
    3.5285    2.6525    1.2361 H   0  0  0  0  0
    1.6263    3.8381    1.8730 H   0  0  0  0  0
    1.8573    4.9228    0.4873 H   0  0  0  0  0
    2.9592    1.3230   -0.9012 H   0  0  0  0  0
    0.3898   -1.7330   -2.1525 H   0  0  0  0  0
    1.2078   -0.0269    1.7169 H   0  0  0  0  0
   -1.7344   -1.9518   -0.4156 H   0  0  0  0  0
   -1.8327    2.3398    0.1388 H   0  0  0  0  0
    2.0017   -3.5367   -1.7008 H   0  0  0  0  0
    2.8237   -1.8283    2.1713 H   0  0  0  0  0
   -4.2114    2.2018    0.6883 H   0  0  0  0  0
   -5.3709    0.0222    0.7074 H   0  0  0  0  0
    4.3066   -3.5479    1.1949 H   0  0  0  0  0
    2.9962   -4.7387    1.0197 H   0  0  0  0  0
    3.9699   -4.2466   -0.3859 H   0  0  0  0  0
   -5.1773   -2.1662    0.3998 H   0  0  0  0  0
  1 18  1  0  0  0
  1 40  1  0  0  0
  2  5  1  0  0  0
  2  9  1  0  0  0
  2 10  1  0  0  0
  3  6  1  0  0  0
  3  7  1  0  0  0
  3 28  1  0  0  0
  4  6  2  0  0  0
  4  8  1  0  0  0
  5  6  1  0  0  0
  5 22  1  0  0  0
  5 23  1  0  0  0
  7  8  1  0  0  0
  7 24  1  0  0  0
  7 25  1  0  0  0
  8 26  1  0  0  0
  8 27  1  0  0  0
  9 11  2  0  0  0
  9 12  1  0  0  0
 10 13  2  0  0  0
 10 14  1  0  0  0
 11 16  1  0  0  0
 11 29  1  0  0  0
 12 17  2  0  0  0
 12 30  1  0  0  0
 13 18  1  0  0  0
 13 31  1  0  0  0
 14 19  2  0  0  0
 14 32  1  0  0  0
 15 16  2  0  0  0
 15 17  1  0  0  0
 15 21  1  0  0  0
 16 33  1  0  0  0
 17 34  1  0  0  0
 18 20  2  0  0  0
 19 20  1  0  0  0
 19 35  1  0  0  0
 20 36  1  0  0  0
 21 37  1  0  0  0
 21 38  1  0  0  0
 21 39  1  0  0  0
M  END
$$$$
5991
 OpenBabel06141215033D

 46 49  0  0  0  0  0  0  0  0999 V2000
   -4.6386    0.7554   -1.1201 O   0  0  0  0  0
    6.2927    0.2345   -0.1534 O   0  0  0  0  0
   -2.2464    0.3876   -0.5904 C   0  0  0  0  0
   -1.5687   -0.7806    0.1613 C   0  0  0  0  0
   -0.0661   -0.8643   -0.1173 C   0  0  0  0  0
   -3.7375    0.1400   -0.2097 C   0  0  0  0  0
    0.6102    0.4559    0.3603 C   0  0  0  0  0
   -1.6073    1.7016   -0.1072 C   0  0  0  0  0
   -2.4468   -1.9816   -0.1806 C   0  0  0  0  0
   -0.0745    1.6968   -0.2712 C   0  0  0  0  0
   -3.8704   -1.4017   -0.3128 C   0  0  0  0  0
    0.5960   -2.0468    0.5939 C   0  0  0  0  0
   -2.0889    0.3105   -2.1382 C   0  0  0  0  0
    2.1258    0.3961    0.1867 C   0  0  0  0  0
    2.0537   -2.1623    0.1589 C   0  0  0  0  0
    2.7934   -0.8471    0.1353 C   0  0  0  0  0
   -4.0856    0.5812    1.1554 C   0  0  0  0  0
    2.9024    1.5682    0.1634 C   0  0  0  0  0
    4.1933   -0.8862    0.0085 C   0  0  0  0  0
    4.2932    1.5150    0.0473 C   0  0  0  0  0
    4.9386    0.2882   -0.0357 C   0  0  0  0  0
   -4.3686    0.9396    2.2656 C   0  0  0  0  0
   -1.6751   -0.6191    1.2458 H   0  0  0  0  0
    0.1007   -0.9951   -1.1941 H   0  0  0  0  0
    0.4521    0.5358    1.4471 H   0  0  0  0  0
   -1.8179    1.8701    0.9553 H   0  0  0  0  0
   -2.0325    2.5574   -0.6452 H   0  0  0  0  0
   -2.4047   -2.7493    0.5989 H   0  0  0  0  0
   -2.1387   -2.4503   -1.1220 H   0  0  0  0  0
    0.1924    1.7711   -1.3320 H   0  0  0  0  0
    0.2982    2.6144    0.1986 H   0  0  0  0  0
   -4.3021   -1.7048   -1.2747 H   0  0  0  0  0
   -4.5249   -1.8161    0.4636 H   0  0  0  0  0
    0.0835   -2.9874    0.3636 H   0  0  0  0  0
    0.5400   -1.9109    1.6817 H   0  0  0  0  0
   -1.0457    0.3255   -2.4632 H   0  0  0  0  0
   -2.5373   -0.5936   -2.5614 H   0  0  0  0  0
   -2.5782    1.1672   -2.6165 H   0  0  0  0  0
    2.0920   -2.5875   -0.8523 H   0  0  0  0  0
    2.5642   -2.8639    0.8298 H   0  0  0  0  0
   -5.5334    0.4229   -0.9326 H   0  0  0  0  0
    2.4432    2.5489    0.2432 H   0  0  0  0  0
    4.6974   -1.8487   -0.0531 H   0  0  0  0  0
    4.8649    2.4390    0.0258 H   0  0  0  0  0
   -4.6188    1.2575    3.2507 H   0  0  0  0  0
    6.5693   -0.6970   -0.1965 H   0  0  0  0  0
  1  6  1  0  0  0
  1 41  1  0  0  0
  2 21  1  0  0  0
  2 46  1  0  0  0
  3  4  1  0  0  0
  3  6  1  0  0  0
  3  8  1  0  0  0
  3 13  1  0  0  0
  4  5  1  0  0  0
  4  9  1  0  0  0
  4 23  1  0  0  0
  5  7  1  0  0  0
  5 12  1  0  0  0
  5 24  1  0  0  0
  6 11  1  0  0  0
  6 17  1  0  0  0
  7 10  1  0  0  0
  7 14  1  0  0  0
  7 25  1  0  0  0
  8 10  1  0  0  0
  8 26  1  0  0  0
  8 27  1  0  0  0
  9 11  1  0  0  0
  9 28  1  0  0  0
  9 29  1  0  0  0
 10 30  1  0  0  0
 10 31  1  0  0  0
 11 32  1  0  0  0
 11 33  1  0  0  0
 12 15  1  0  0  0
 12 34  1  0  0  0
 12 35  1  0  0  0
 13 36  1  0  0  0
 13 37  1  0  0  0
 13 38  1  0  0  0
 14 16  2  0  0  0
 14 18  1  0  0  0
 15 16  1  0  0  0
 15 39  1  0  0  0
 15 40  1  0  0  0
 16 19  1  0  0  0
 17 22  3  0  0  0
 18 20  2  0  0  0
 18 42  1  0  0  0
 19 21  2  0  0  0
 19 43  1  0  0  0
 20 21  1  0  0  0
 20 44  1  0  0  0
 22 45  1  0  0  0
M  END
$$$$
6005
 OpenBabel06141215033D

 37 40  0  0  0  0  0  0  0  0999 V2000
    2.7577   -1.8892    0.5407 O   0  0  0  0  0
    4.8778   -0.2391    0.4097 O   0  0  0  0  0
   -2.7275    1.6804   -0.0774 N   0  0  0  0  0
   -1.3737    1.1473    0.2256 C   0  0  0  0  0
   -1.2651   -0.3657    0.0082 C   0  0  0  0  0
   -0.2863    1.8505   -0.6184 C   0  0  0  0  0
   -2.4274   -1.1613   -0.0121 C   0  0  0  0  0
   -3.7467    0.8881    0.6293 C   0  0  0  0  0
   -3.7897   -0.5308    0.0701 C   0  0  0  0  0
    0.0162   -0.9626   -0.1079 C   0  0  0  0  0
    1.0853    1.2772   -0.3404 C   0  0  0  0  0
    1.2238   -0.1054   -0.0907 C   0  0  0  0  0
   -2.8681    3.0896    0.3047 C   0  0  0  0  0
   -2.3218   -2.5455   -0.1778 C   0  0  0  0  0
    0.0823   -2.3582   -0.2706 C   0  0  0  0  0
    2.2101    2.1156   -0.3745 C   0  0  0  0  0
    2.5161   -0.5971    0.1660 C   0  0  0  0  0
   -1.0726   -3.1405   -0.3032 C   0  0  0  0  0
    3.6308    0.2464    0.1472 C   0  0  0  0  0
    3.4789    1.6002   -0.1286 C   0  0  0  0  0
   -1.1566    1.3143    1.2922 H   0  0  0  0  0
   -0.2640    2.9214   -0.3895 H   0  0  0  0  0
   -0.4935    1.7434   -1.6915 H   0  0  0  0  0
   -4.7423    1.3293    0.4944 H   0  0  0  0  0
   -3.5463    0.8686    1.7093 H   0  0  0  0  0
   -4.2218   -0.5161   -0.9388 H   0  0  0  0  0
   -4.4451   -1.1396    0.7044 H   0  0  0  0  0
   -2.2373    3.7366   -0.3115 H   0  0  0  0  0
   -2.6239    3.2585    1.3596 H   0  0  0  0  0
   -3.8945    3.4349    0.1331 H   0  0  0  0  0
   -3.2141   -3.1649   -0.2185 H   0  0  0  0  0
    1.0097   -2.8871   -0.4590 H   0  0  0  0  0
    2.1002    3.1759   -0.5875 H   0  0  0  0  0
   -0.9959   -4.2141   -0.4498 H   0  0  0  0  0
    4.3417    2.2600   -0.1480 H   0  0  0  0  0
    2.0940   -2.1318    1.2093 H   0  0  0  0  0
    4.8035   -1.1937    0.5825 H   0  0  0  0  0
  1 17  1  0  0  0
  1 36  1  0  0  0
  2 19  1  0  0  0
  2 37  1  0  0  0
  3  4  1  0  0  0
  3  8  1  0  0  0
  3 13  1  0  0  0
  4  5  1  0  0  0
  4  6  1  0  0  0
  4 21  1  0  0  0
  5  7  2  0  0  0
  5 10  1  0  0  0
  6 11  1  0  0  0
  6 22  1  0  0  0
  6 23  1  0  0  0
  7  9  1  0  0  0
  7 14  1  0  0  0
  8  9  1  0  0  0
  8 24  1  0  0  0
  8 25  1  0  0  0
  9 26  1  0  0  0
  9 27  1  0  0  0
 10 12  1  0  0  0
 10 15  2  0  0  0
 11 12  2  0  0  0
 11 16  1  0  0  0
 12 17  1  0  0  0
 13 28  1  0  0  0
 13 29  1  0  0  0
 13 30  1  0  0  0
 14 18  2  0  0  0
 14 31  1  0  0  0
 15 18  1  0  0  0
 15 32  1  0  0  0
 16 20  2  0  0  0
 16 33  1  0  0  0
 17 19  2  0  0  0
 18 34  1  0  0  0
 19 20  1  0  0  0
 20 35  1  0  0  0
M  END
$$$$
6047
 OpenBabel06141215033D

 25 25  0  0  0  0  0  0  0  0999 V2000
    2.5189   -2.0482    0.5529 O   0  0  0  0  0
   -1.8525   -1.4781   -1.2114 O   0  0  0  0  0
    4.0510   -0.0382   -0.6028 O   0  0  0  0  0
   -3.5500   -1.3470    0.2877 O   0  0  0  0  0
   -3.5526    1.3806   -0.0143 N   0  0  0  0  0
   -1.3018    0.9726    0.8705 C   0  0  0  0  0
   -2.2993    0.6704   -0.2586 C   0  0  0  0  0
    0.1315    0.6987    0.4769 C   0  0  0  0  0
    0.6662   -0.5593    0.6993 C   0  0  0  0  0
    0.8815    1.7113   -0.0977 C   0  0  0  0  0
    1.9893   -0.8120    0.3367 C   0  0  0  0  0
   -2.6449   -0.8068   -0.3356 C   0  0  0  0  0
    2.2044    1.4588   -0.4603 C   0  0  0  0  0
    2.7582    0.1972   -0.2433 C   0  0  0  0  0
   -1.5494    0.3973    1.7732 H   0  0  0  0  0
   -1.3716    2.0279    1.1699 H   0  0  0  0  0
   -1.9212    0.9952   -1.2349 H   0  0  0  0  0
    0.0713   -1.3472    1.1531 H   0  0  0  0  0
    0.4581    2.6960   -0.2731 H   0  0  0  0  0
    2.7920    2.2536   -0.9119 H   0  0  0  0  0
   -3.3785    2.3851   -0.0004 H   0  0  0  0  0
   -3.9073    1.1480    0.9133 H   0  0  0  0  0
    3.4410   -2.0445    0.2425 H   0  0  0  0  0
   -2.0900   -2.4283   -1.2649 H   0  0  0  0  0
    4.4254    0.7730   -0.9873 H   0  0  0  0  0
  1 11  1  0  0  0
  1 23  1  0  0  0
  2 12  1  0  0  0
  2 24  1  0  0  0
  3 14  1  0  0  0
  3 25  1  0  0  0
  4 12  2  0  0  0
  5  7  1  0  0  0
  5 21  1  0  0  0
  5 22  1  0  0  0
  6  7  1  0  0  0
  6  8  1  0  0  0
  6 15  1  0  0  0
  6 16  1  0  0  0
  7 12  1  0  0  0
  7 17  1  0  0  0
  8  9  2  0  0  0
  8 10  1  0  0  0
  9 11  1  0  0  0
  9 18  1  0  0  0
 10 13  2  0  0  0
 10 19  1  0  0  0
 11 14  2  0  0  0
 13 14  1  0  0  0
 13 20  1  0  0  0
M  END
$$$$
6603820
 OpenBabel06141215033D

 37 40  0  0  0  0  0  0  0  0999 V2000
    2.9057   -2.8168    0.5228 O   0  0  0  0  0
    4.9072   -0.9016    0.3524 O   0  0  0  0  0
   -2.1166    2.4055    0.2557 N   0  0  0  0  0
   -0.7192    1.9715    0.2384 C   0  0  0  0  0
   -0.5358    0.6249   -0.5160 C   0  0  0  0  0
    0.1558    3.0161   -0.4618 C   0  0  0  0  0
    0.8980    0.1705   -0.2238 C   0  0  0  0  0
   -1.6986   -0.3390   -0.2997 C   0  0  0  0  0
    1.6361    2.6247   -0.4166 C   0  0  0  0  0
    1.9255    1.1463   -0.2623 C   0  0  0  0  0
   -2.9050    1.4438    1.0314 C   0  0  0  0  0
   -2.8243    0.0568    0.4497 C   0  0  0  0  0
    1.2619   -1.1543    0.0636 C   0  0  0  0  0
   -1.7507   -1.5752   -0.9662 C   0  0  0  0  0
    3.2668    0.7664   -0.0780 C   0  0  0  0  0
   -3.8935   -0.8321    0.6409 C   0  0  0  0  0
    2.5988   -1.5161    0.2544 C   0  0  0  0  0
    3.6021   -0.5598    0.1715 C   0  0  0  0  0
   -2.8258   -2.4477   -0.7879 C   0  0  0  0  0
   -3.8883   -2.0839    0.0315 C   0  0  0  0  0
   -0.3795    1.8837    1.2817 H   0  0  0  0  0
   -0.5696    0.8315   -1.5980 H   0  0  0  0  0
    0.0284    4.0070   -0.0082 H   0  0  0  0  0
   -0.1540    3.1210   -1.5107 H   0  0  0  0  0
    2.0869    3.1367    0.4444 H   0  0  0  0  0
    2.1378    3.0037   -1.3151 H   0  0  0  0  0
   -2.4767    2.4603   -0.6970 H   0  0  0  0  0
   -3.9456    1.7888    1.0257 H   0  0  0  0  0
   -2.5762    1.4256    2.0774 H   0  0  0  0  0
    0.5196   -1.9389    0.1582 H   0  0  0  0  0
   -0.9497   -1.8730   -1.6387 H   0  0  0  0  0
    4.0461    1.5252   -0.1129 H   0  0  0  0  0
   -4.7488   -0.5397    1.2449 H   0  0  0  0  0
   -2.8342   -3.4080   -1.2952 H   0  0  0  0  0
   -4.7246   -2.7619    0.1729 H   0  0  0  0  0
    3.8706   -2.8890    0.6259 H   0  0  0  0  0
    5.4594   -0.1061    0.2617 H   0  0  0  0  0
  1 17  1  0  0  0
  1 36  1  0  0  0
  2 18  1  0  0  0
  2 37  1  0  0  0
  3  4  1  0  0  0
  3 11  1  0  0  0
  3 27  1  0  0  0
  4  5  1  0  0  0
  4  6  1  0  0  0
  4 21  1  0  0  0
  5  7  1  0  0  0
  5  8  1  0  0  0
  5 22  1  0  0  0
  6  9  1  0  0  0
  6 23  1  0  0  0
  6 24  1  0  0  0
  7 10  2  0  0  0
  7 13  1  0  0  0
  8 12  2  0  0  0
  8 14  1  0  0  0
  9 10  1  0  0  0
  9 25  1  0  0  0
  9 26  1  0  0  0
 10 15  1  0  0  0
 11 12  1  0  0  0
 11 28  1  0  0  0
 11 29  1  0  0  0
 12 16  1  0  0  0
 13 17  2  0  0  0
 13 30  1  0  0  0
 14 19  2  0  0  0
 14 31  1  0  0  0
 15 18  2  0  0  0
 15 32  1  0  0  0
 16 20  2  0  0  0
 16 33  1  0  0  0
 17 18  1  0  0  0
 19 20  1  0  0  0
 19 34  1  0  0  0
 20 35  1  0  0  0
M  END
$$$$
6623
 OpenBabel06141215033D

 33 34  0  0  0  0  0  0  0  0999 V2000
    4.7037    1.7341   -0.1083 O   0  0  0  0  0
   -4.6727    1.7597    0.1081 O   0  0  0  0  0
    0.0069   -1.3899   -0.0004 C   0  0  0  0  0
    1.2481   -0.5641   -0.0287 C   0  0  0  0  0
   -1.2913   -0.5160    0.0295 C   0  0  0  0  0
   -0.1387   -2.3587    1.2335 C   0  0  0  0  0
    0.0268   -2.3626   -1.2317 C   0  0  0  0  0
    1.4704    0.3250   -1.0800 C   0  0  0  0  0
   -1.4471    0.3329    1.0796 C   0  0  0  0  0
    2.1871   -0.6812    0.9962 C   0  0  0  0  0
   -2.1695   -0.6691   -0.9968 C   0  0  0  0  0
    2.6316    1.0973   -1.1066 C   0  0  0  0  0
   -2.6042    1.1115    1.1063 C   0  0  0  0  0
    3.3485    0.0911    0.9697 C   0  0  0  0  0
   -3.3265    0.1096   -0.9702 C   0  0  0  0  0
    3.5707    0.9805   -0.0817 C   0  0  0  0  0
   -3.5439    0.9999    0.0814 C   0  0  0  0  0
    0.6710   -3.0984    1.2558 H   0  0  0  0  0
   -0.1297   -1.8287    2.1930 H   0  0  0  0  0
   -1.0828   -2.9165    1.1866 H   0  0  0  0  0
    0.9347   -2.9802   -1.2087 H   0  0  0  0  0
   -0.8219   -3.0575   -1.2284 H   0  0  0  0  0
    0.0417   -1.8360   -2.1932 H   0  0  0  0  0
    0.7523    0.4367   -1.8878 H   0  0  0  0  0
   -0.7220    0.4336    1.8792 H   0  0  0  0  0
    2.0643   -1.3571    1.8352 H   0  0  0  0  0
   -2.0556   -1.3369   -1.8389 H   0  0  0  0  0
    2.7926    1.7871   -1.9307 H   0  0  0  0  0
   -2.7610    1.8023    1.9304 H   0  0  0  0  0
    4.0769   -0.0041    1.7705 H   0  0  0  0  0
   -4.0551    0.0196   -1.7715 H   0  0  0  0  0
    4.6927    2.2917   -0.9051 H   0  0  0  0  0
   -4.6587    2.3170    0.9052 H   0  0  0  0  0
  1 16  1  0  0  0
  1 32  1  0  0  0
  2 17  1  0  0  0
  2 33  1  0  0  0
  3  4  1  0  0  0
  3  5  1  0  0  0
  3  6  1  0  0  0
  3  7  1  0  0  0
  4  8  2  0  0  0
  4 10  1  0  0  0
  5  9  2  0  0  0
  5 11  1  0  0  0
  6 18  1  0  0  0
  6 19  1  0  0  0
  6 20  1  0  0  0
  7 21  1  0  0  0
  7 22  1  0  0  0
  7 23  1  0  0  0
  8 12  1  0  0  0
  8 24  1  0  0  0
  9 13  1  0  0  0
  9 25  1  0  0  0
 10 14  2  0  0  0
 10 26  1  0  0  0
 11 15  2  0  0  0
 11 27  1  0  0  0
 12 16  2  0  0  0
 12 28  1  0  0  0
 13 17  2  0  0  0
 13 29  1  0  0  0
 14 16  1  0  0  0
 14 30  1  0  0  0
 15 17  1  0  0  0
 15 31  1  0  0  0
M  END
$$$$
68077
 OpenBabel06141215033D

 47 49  0  0  0  0  0  0  0  0999 V2000
    0.5632    0.3980   -0.0702 O   0  0  0  0  0
   -3.4761   -2.2507    0.2636 O   0  0  0  0  0
   -0.9535    2.6343   -0.2723 O   0  0  0  0  0
   -4.9476    0.0373    0.0559 O   0  0  0  0  0
   -3.7036    2.4799   -0.2112 O   0  0  0  0  0
   -1.0892   -3.3046    0.3281 O   0  0  0  0  0
    6.8843    0.2628   -0.1801 O   0  0  0  0  0
   -1.4314   -0.9775    0.1018 C   0  0  0  0  0
   -0.8011    0.2584   -0.0334 C   0  0  0  0  0
   -2.8254   -1.0599    0.1325 C   0  0  0  0  0
   -1.5633    1.4219   -0.1392 C   0  0  0  0  0
   -3.5854    0.1055    0.0268 C   0  0  0  0  0
   -2.9559    1.3439   -0.1088 C   0  0  0  0  0
    1.3469   -0.7407    0.0390 C   0  0  0  0  0
   -0.6034   -2.1884    0.2095 C   0  0  0  0  0
    0.8587   -1.9848    0.1665 C   0  0  0  0  0
    2.7989   -0.4774   -0.0191 C   0  0  0  0  0
    3.6646   -1.4331   -0.5565 C   0  0  0  0  0
    3.3132    0.7284    0.4639 C   0  0  0  0  0
    5.0362   -1.1844   -0.6105 C   0  0  0  0  0
    4.6847    0.9771    0.4098 C   0  0  0  0  0
    5.5462    0.0207   -0.1275 C   0  0  0  0  0
   -3.8053   -2.9440   -0.9380 C   0  0  0  0  0
   -0.6435    3.3378    0.9283 C   0  0  0  0  0
   -5.5721    0.1331    1.3336 C   0  0  0  0  0
   -4.0785    2.8910   -1.5237 C   0  0  0  0  0
    7.3383    1.5152    0.3312 C   0  0  0  0  0
    1.4736   -2.8718    0.2642 H   0  0  0  0  0
    3.3049   -2.3745   -0.9630 H   0  0  0  0  0
    2.6647    1.4874    0.8953 H   0  0  0  0  0
    5.7023   -1.9311   -1.0343 H   0  0  0  0  0
    5.0137    1.9325    0.8040 H   0  0  0  0  0
   -4.0970   -3.9647   -0.6759 H   0  0  0  0  0
   -2.9539   -2.9879   -1.6249 H   0  0  0  0  0
   -4.6513   -2.4551   -1.4307 H   0  0  0  0  0
    0.0462    2.7570    1.5489 H   0  0  0  0  0
   -1.5557    3.5619    1.4902 H   0  0  0  0  0
   -0.1597    4.2803    0.6575 H   0  0  0  0  0
   -5.2494   -0.6864    1.9834 H   0  0  0  0  0
   -6.6540    0.0608    1.1921 H   0  0  0  0  0
   -5.3449    1.0956    1.8028 H   0  0  0  0  0
   -4.6909    2.1238   -2.0080 H   0  0  0  0  0
   -3.1918    3.1012   -2.1300 H   0  0  0  0  0
   -4.6691    3.8073   -1.4398 H   0  0  0  0  0
    7.1345    1.6099    1.4032 H   0  0  0  0  0
    6.9340    2.3551   -0.2440 H   0  0  0  0  0
    8.4262    1.5387    0.2095 H   0  0  0  0  0
  1  9  1  0  0  0
  1 14  1  0  0  0
  2 10  1  0  0  0
  2 23  1  0  0  0
  3 11  1  0  0  0
  3 24  1  0  0  0
  4 12  1  0  0  0
  4 25  1  0  0  0
  5 13  1  0  0  0
  5 26  1  0  0  0
  6 15  2  0  0  0
  7 22  1  0  0  0
  7 27  1  0  0  0
  8  9  2  0  0  0
  8 10  1  0  0  0
  8 15  1  0  0  0
  9 11  1  0  0  0
 10 12  2  0  0  0
 11 13  2  0  0  0
 12 13  1  0  0  0
 14 16  2  0  0  0
 14 17  1  0  0  0
 15 16  1  0  0  0
 16 28  1  0  0  0
 17 18  2  0  0  0
 17 19  1  0  0  0
 18 20  1  0  0  0
 18 29  1  0  0  0
 19 21  2  0  0  0
 19 30  1  0  0  0
 20 22  2  0  0  0
 20 31  1  0  0  0
 21 22  1  0  0  0
 21 32  1  0  0  0
 23 33  1  0  0  0
 23 34  1  0  0  0
 23 35  1  0  0  0
 24 36  1  0  0  0
 24 37  1  0  0  0
 24 38  1  0  0  0
 25 39  1  0  0  0
 25 40  1  0  0  0
 25 41  1  0  0  0
 26 42  1  0  0  0
 26 43  1  0  0  0
 26 44  1  0  0  0
 27 45  1  0  0  0
 27 46  1  0  0  0
 27 47  1  0  0  0
M  END
$$$$
68094
 OpenBabel06141215033D

 25 27  0  0  0  0  0  0  0  0999 V2000
   -4.4836    0.6073    0.0013 O   0  0  0  0  0
    0.2525    1.5235   -0.0005 N   0  0  0  0  0
    3.4296   -0.3875    0.0004 N   0  0  0  0  0
    0.7174   -0.7124   -0.0002 C   0  0  0  0  0
    1.3028    0.6509   -0.0003 C   0  0  0  0  0
   -0.6253   -0.5825   -0.0002 C   0  0  0  0  0
   -0.9402    0.8509   -0.0004 C   0  0  0  0  0
    2.6468    0.7676    0.0000 C   0  0  0  0  0
    1.5618   -1.8904    0.0000 C   0  0  0  0  0
   -1.6573   -1.5819   -0.0003 C   0  0  0  0  0
   -2.2089    1.2700   -0.0003 C   0  0  0  0  0
    2.8883   -1.6599    0.0005 C   0  0  0  0  0
    3.3647    2.0813    0.0003 C   0  0  0  0  0
   -2.9410   -1.1942   -0.0004 C   0  0  0  0  0
   -3.3075    0.2573    0.0001 C   0  0  0  0  0
    0.3394    2.5275   -0.0005 H   0  0  0  0  0
    1.1445   -2.8883    0.0001 H   0  0  0  0  0
   -1.3956   -2.6335   -0.0005 H   0  0  0  0  0
   -2.4754    2.3201   -0.0002 H   0  0  0  0  0
    4.4377   -0.2910    0.0007 H   0  0  0  0  0
    3.6249   -2.4531    0.0008 H   0  0  0  0  0
    2.6766    2.9324    0.0001 H   0  0  0  0  0
    4.0000    2.1669   -0.8874 H   0  0  0  0  0
    3.9994    2.1669    0.8886 H   0  0  0  0  0
   -3.7489   -1.9170   -0.0004 H   0  0  0  0  0
  1 15  2  0  0  0
  2  5  1  0  0  0
  2  7  1  0  0  0
  2 16  1  0  0  0
  3  8  1  0  0  0
  3 12  1  0  0  0
  3 20  1  0  0  0
  4  5  1  0  0  0
  4  6  2  0  0  0
  4  9  1  0  0  0
  5  8  2  0  0  0
  6  7  1  0  0  0
  6 10  1  0  0  0
  7 11  2  0  0  0
  8 13  1  0  0  0
  9 12  2  0  0  0
  9 17  1  0  0  0
 10 14  2  0  0  0
 10 18  1  0  0  0
 11 15  1  0  0  0
 11 19  1  0  0  0
 12 21  1  0  0  0
 13 22  1  0  0  0
 13 23  1  0  0  0
 13 24  1  0  0  0
 14 15  1  0  0  0
 14 25  1  0  0  0
M  END
$$$$
7091
 OpenBabel06141215033D

 20 21  0  0  0  0  0  0  0  0999 V2000
   -3.0053    1.3878    0.0004 O   0  0  0  0  0
   -3.0048   -1.3881   -0.0010 O   0  0  0  0  0
    0.6010    0.7077    0.0001 C   0  0  0  0  0
    0.6010   -0.7076    0.0003 C   0  0  0  0  0
   -0.6240    1.3944    0.0000 C   0  0  0  0  0
   -0.6241   -1.3943    0.0005 C   0  0  0  0  0
    1.8261    1.3945   -0.0003 C   0  0  0  0  0
    1.8260   -1.3944    0.0003 C   0  0  0  0  0
   -1.8317    0.6959    0.0000 C   0  0  0  0  0
   -1.8317   -0.6958    0.0002 C   0  0  0  0  0
    3.0338    0.6958   -0.0004 C   0  0  0  0  0
    3.0337   -0.6960   -0.0001 C   0  0  0  0  0
   -0.6328    2.4832   -0.0001 H   0  0  0  0  0
   -0.6410   -2.4828    0.0004 H   0  0  0  0  0
    1.8504    2.4822   -0.0005 H   0  0  0  0  0
    1.8500   -2.4822    0.0004 H   0  0  0  0  0
    3.9743    1.2389   -0.0007 H   0  0  0  0  0
    3.9742   -1.2391   -0.0002 H   0  0  0  0  0
   -2.8122    2.3410    0.0002 H   0  0  0  0  0
   -3.7379   -0.7483   -0.0014 H   0  0  0  0  0
  1  9  1  0  0  0
  1 19  1  0  0  0
  2 10  1  0  0  0
  2 20  1  0  0  0
  3  4  2  0  0  0
  3  5  1  0  0  0
  3  7  1  0  0  0
  4  6  1  0  0  0
  4  8  1  0  0  0
  5  9  2  0  0  0
  5 13  1  0  0  0
  6 10  2  0  0  0
  6 14  1  0  0  0
  7 11  2  0  0  0
  7 15  1  0  0  0
  8 12  2  0  0  0
  8 16  1  0  0  0
  9 10  1  0  0  0
 11 12  1  0  0  0
 11 17  1  0  0  0
 12 18  1  0  0  0
M  END
$$$$
7381
 OpenBabel06141215033D

 26 26  0  0  0  0  0  0  0  0999 V2000
    2.3843   -1.9100    0.0009 O   0  0  0  0  0
    3.4547    0.6554   -0.0001 O   0  0  0  0  0
   -2.1404   -0.0797    0.0001 C   0  0  0  0  0
   -0.6154    0.1173   -0.0005 C   0  0  0  0  0
   -2.7491    0.5754   -1.2586 C   0  0  0  0  0
   -2.7487    0.5762    1.2586 C   0  0  0  0  0
   -2.5792   -1.5617    0.0007 C   0  0  0  0  0
    0.1849   -0.9975   -0.0008 C   0  0  0  0  0
   -0.1241    1.3986    0.0001 C   0  0  0  0  0
    1.5683   -0.8191   -0.0006 C   0  0  0  0  0
    1.2593    1.5770    0.0004 C   0  0  0  0  0
    2.1055    0.4681   -0.0001 C   0  0  0  0  0
   -3.8323    0.4114   -1.3039 H   0  0  0  0  0
   -2.5908    1.6590   -1.2841 H   0  0  0  0  0
   -2.3110    0.1568   -2.1726 H   0  0  0  0  0
   -2.5909    1.6598    1.2833 H   0  0  0  0  0
   -3.8318    0.4119    1.3045 H   0  0  0  0  0
   -2.3100    0.1584    2.1726 H   0  0  0  0  0
   -3.6735   -1.6427    0.0011 H   0  0  0  0  0
   -2.2278   -2.0946   -0.8907 H   0  0  0  0  0
   -2.2269   -2.0941    0.8921 H   0  0  0  0  0
   -0.1839   -2.0155   -0.0008 H   0  0  0  0  0
   -0.7626    2.2753    0.0004 H   0  0  0  0  0
    1.6646    2.5854    0.0008 H   0  0  0  0  0
    3.3072   -1.6016    0.0014 H   0  0  0  0  0
    3.6420    1.6099    0.0003 H   0  0  0  0  0
  1 10  1  0  0  0
  1 25  1  0  0  0
  2 12  1  0  0  0
  2 26  1  0  0  0
  3  4  1  0  0  0
  3  5  1  0  0  0
  3  6  1  0  0  0
  3  7  1  0  0  0
  4  8  2  0  0  0
  4  9  1  0  0  0
  5 13  1  0  0  0
  5 14  1  0  0  0
  5 15  1  0  0  0
  6 16  1  0  0  0
  6 17  1  0  0  0
  6 18  1  0  0  0
  7 19  1  0  0  0
  7 20  1  0  0  0
  7 21  1  0  0  0
  8 10  1  0  0  0
  8 22  1  0  0  0
  9 11  2  0  0  0
  9 23  1  0  0  0
 10 12  2  0  0  0
 11 12  1  0  0  0
 11 24  1  0  0  0
M  END
$$$$
81261
 OpenBabel06141215033D

 25 26  0  0  0  0  0  0  0  0999 V2000
    4.9538   -0.8137    0.0024 O   0  0  0  0  0
    4.1574    0.3034    0.0002 N   0  0  0  0  0
   -0.0368    0.0804   -0.0009 C   0  0  0  0  0
   -1.4816    0.0029   -0.0001 C   0  0  0  0  0
    0.5951    1.3236    0.0237 C   0  0  0  0  0
    0.7240   -1.0883   -0.0253 C   0  0  0  0  0
    2.7488    0.2294   -0.0008 C   0  0  0  0  0
   -2.1765   -0.0575    1.2079 C   0  0  0  0  0
   -2.1796   -0.0097   -1.2076 C   0  0  0  0  0
    1.9878    1.3982    0.0238 C   0  0  0  0  0
    2.1170   -1.0138   -0.0253 C   0  0  0  0  0
   -3.5694   -0.1301    1.2082 C   0  0  0  0  0
   -3.5726   -0.0823   -1.2071 C   0  0  0  0  0
   -4.2676   -0.1425    0.0007 C   0  0  0  0  0
    0.0168    2.2444    0.0432 H   0  0  0  0  0
    0.2472   -2.0655   -0.0445 H   0  0  0  0  0
   -1.6479   -0.0484    2.1582 H   0  0  0  0  0
   -1.6537    0.0370   -2.1582 H   0  0  0  0  0
    2.4688    2.3729    0.0432 H   0  0  0  0  0
    2.6865   -1.9391   -0.0449 H   0  0  0  0  0
   -4.1106   -0.1770    2.1487 H   0  0  0  0  0
   -4.1163   -0.0919   -2.1473 H   0  0  0  0  0
   -5.3521   -0.1990    0.0011 H   0  0  0  0  0
    4.6220    1.2023    0.0255 H   0  0  0  0  0
    5.4271   -0.7230   -0.8420 H   0  0  0  0  0
  1  2  1  0  0  0
  1 25  1  0  0  0
  2  7  1  0  0  0
  2 24  1  0  0  0
  3  4  1  0  0  0
  3  5  2  0  0  0
  3  6  1  0  0  0
  4  8  2  0  0  0
  4  9  1  0  0  0
  5 10  1  0  0  0
  5 15  1  0  0  0
  6 11  2  0  0  0
  6 16  1  0  0  0
  7 10  2  0  0  0
  7 11  1  0  0  0
  8 12  1  0  0  0
  8 17  1  0  0  0
  9 13  2  0  0  0
  9 18  1  0  0  0
 10 19  1  0  0  0
 11 20  1  0  0  0
 12 14  2  0  0  0
 12 21  1  0  0  0
 13 14  1  0  0  0
 13 22  1  0  0  0
 14 23  1  0  0  0
M  END
$$$$
838
 OpenBabel06141215033D

 26 26  0  0  0  0  0  0  0  0999 V2000
    1.8087   -0.5054    1.7945 O   0  0  0  0  0
   -2.4264    2.1346    0.3526 O   0  0  0  0  0
   -3.9907    0.0053   -0.5111 O   0  0  0  0  0
    3.8207    0.0202   -0.1998 N   0  0  0  0  0
    1.5298   -0.7240    0.4051 C   0  0  0  0  0
    0.0712   -0.5278    0.1643 C   0  0  0  0  0
    2.3952    0.2275   -0.4449 C   0  0  0  0  0
   -0.5081    0.7239    0.3721 C   0  0  0  0  0
   -0.7138   -1.5964   -0.2691 C   0  0  0  0  0
   -1.8723    0.9073    0.1463 C   0  0  0  0  0
   -2.0782   -1.4129   -0.4946 C   0  0  0  0  0
   -2.6574   -0.1611   -0.2871 C   0  0  0  0  0
    4.6214    0.9089   -1.0283 C   0  0  0  0  0
    1.8132   -1.7613    0.1863 H   0  0  0  0  0
    2.1613    1.2694   -0.1955 H   0  0  0  0  0
    2.1651    0.0754   -1.5072 H   0  0  0  0  0
    0.0867    1.5633    0.7226 H   0  0  0  0  0
   -0.2778   -2.5777   -0.4357 H   0  0  0  0  0
    4.0644   -0.9477   -0.4079 H   0  0  0  0  0
   -2.6782   -2.2539   -0.8321 H   0  0  0  0  0
    2.7673   -0.6145    1.9174 H   0  0  0  0  0
    4.4081    1.9596   -0.8063 H   0  0  0  0  0
    4.4530    0.7264   -2.0947 H   0  0  0  0  0
    5.6830    0.7398   -0.8227 H   0  0  0  0  0
   -3.3761    2.0796    0.1482 H   0  0  0  0  0
   -4.3704   -0.8403   -0.8057 H   0  0  0  0  0
  1  5  1  0  0  0
  1 21  1  0  0  0
  2 10  1  0  0  0
  2 25  1  0  0  0
  3 12  1  0  0  0
  3 26  1  0  0  0
  4  7  1  0  0  0
  4 13  1  0  0  0
  4 19  1  0  0  0
  5  6  1  0  0  0
  5  7  1  0  0  0
  5 14  1  0  0  0
  6  8  2  0  0  0
  6  9  1  0  0  0
  7 15  1  0  0  0
  7 16  1  0  0  0
  8 10  1  0  0  0
  8 17  1  0  0  0
  9 11  2  0  0  0
  9 18  1  0  0  0
 10 12  2  0  0  0
 11 12  1  0  0  0
 11 20  1  0  0  0
 13 22  1  0  0  0
 13 23  1  0  0  0
 13 24  1  0  0  0
M  END
$$$$
9064
 OpenBabel06141215033D

 35 37  0  0  0  0  0  0  0  0999 V2000
    0.4056    0.6852   -0.3567 O   0  0  0  0  0
   -0.6774   -2.8272    0.0639 O   0  0  0  0  0
    4.3934   -1.9411    0.4537 O   0  0  0  0  0
    4.6486    2.7719   -0.1473 O   0  0  0  0  0
   -4.1299    0.9790    2.1223 O   0  0  0  0  0
   -5.8277    0.7778   -0.0685 O   0  0  0  0  0
    0.0772   -1.6546    0.3517 C   0  0  0  0  0
   -0.3381   -0.5205   -0.5960 C   0  0  0  0  0
    1.5584   -1.9631    0.1509 C   0  0  0  0  0
    2.3661   -0.7033    0.0709 C   0  0  0  0  0
    1.7552    0.5287   -0.1865 C   0  0  0  0  0
   -1.8080   -0.1719   -0.4515 C   0  0  0  0  0
    3.7578   -0.7555    0.2274 C   0  0  0  0  0
    2.5213    1.6960   -0.2476 C   0  0  0  0  0
   -2.3033    0.2482    0.7808 C   0  0  0  0  0
   -2.6566   -0.2741   -1.5515 C   0  0  0  0  0
    4.5224    0.4089    0.1541 C   0  0  0  0  0
    3.9038    1.6348   -0.0794 C   0  0  0  0  0
   -3.6545    0.5681    0.9138 C   0  0  0  0  0
   -4.0077    0.0457   -1.4185 C   0  0  0  0  0
   -4.5067    0.4668   -0.1860 C   0  0  0  0  0
   -0.0919   -1.3767    1.3993 H   0  0  0  0  0
   -0.1546   -0.8269   -1.6358 H   0  0  0  0  0
    1.7034   -2.5410   -0.7711 H   0  0  0  0  0
    1.8997   -2.5978    0.9780 H   0  0  0  0  0
    2.0345    2.6508   -0.4329 H   0  0  0  0  0
   -1.6415    0.3400    1.6382 H   0  0  0  0  0
   -0.3756   -3.5253    0.6699 H   0  0  0  0  0
   -2.2827   -0.6009   -2.5179 H   0  0  0  0  0
    5.6018    0.3689    0.2791 H   0  0  0  0  0
   -4.6605   -0.0374   -2.2834 H   0  0  0  0  0
    5.3492   -1.7810    0.5349 H   0  0  0  0  0
    4.0583    3.5263   -0.3156 H   0  0  0  0  0
   -3.3995    0.9880    2.7646 H   0  0  0  0  0
   -6.2610    0.6492   -0.9297 H   0  0  0  0  0
  1  8  1  0  0  0
  1 11  1  0  0  0
  2  7  1  0  0  0
  2 28  1  0  0  0
  3 13  1  0  0  0
  3 32  1  0  0  0
  4 18  1  0  0  0
  4 33  1  0  0  0
  5 19  1  0  0  0
  5 34  1  0  0  0
  6 21  1  0  0  0
  6 35  1  0  0  0
  7  8  1  0  0  0
  7  9  1  0  0  0
  7 22  1  0  0  0
  8 12  1  0  0  0
  8 23  1  0  0  0
  9 10  1  0  0  0
  9 24  1  0  0  0
  9 25  1  0  0  0
 10 11  2  0  0  0
 10 13  1  0  0  0
 11 14  1  0  0  0
 12 15  2  0  0  0
 12 16  1  0  0  0
 13 17  2  0  0  0
 14 18  2  0  0  0
 14 26  1  0  0  0
 15 19  1  0  0  0
 15 27  1  0  0  0
 16 20  2  0  0  0
 16 29  1  0  0  0
 17 18  1  0  0  0
 17 30  1  0  0  0
 19 21  2  0  0  0
 20 21  1  0  0  0
 20 31  1  0  0  0
M  END
$$$$
969516
 OpenBabel06141215033D

 47 48  0  0  0  0  0  0  0  0999 V2000
    7.4029   -1.3263    0.7759 O   0  0  0  0  0
   -7.3871   -1.1972   -1.0249 O   0  0  0  0  0
    6.3135   -3.3404   -0.7995 O   0  0  0  0  0
   -7.4431   -1.9508    1.6498 O   0  0  0  0  0
    2.0774    3.9183    0.0082 O   0  0  0  0  0
   -0.7337    2.0147   -1.5497 O   0  0  0  0  0
    4.2152    0.1624   -0.1618 C   0  0  0  0  0
   -4.1499    0.0187    0.1151 C   0  0  0  0  0
    0.0325    2.7881    0.6005 C   0  0  0  0  0
    5.4636    0.0090    0.4190 C   0  0  0  0  0
   -5.2198   -0.2584   -0.7203 C   0  0  0  0  0
    6.1754   -1.1716    0.2058 C   0  0  0  0  0
   -6.3336   -0.9225   -0.2061 C   0  0  0  0  0
    3.6591   -0.8321   -0.9499 C   0  0  0  0  0
   -4.1632   -0.3500    1.4506 C   0  0  0  0  0
    3.4633    1.4098    0.0623 C   0  0  0  0  0
   -2.9736    0.7211   -0.4274 C   0  0  0  0  0
    5.6288   -2.1824   -0.5851 C   0  0  0  0  0
   -6.3619   -1.3004    1.1364 C   0  0  0  0  0
    1.4750    2.8559    0.1393 C   0  0  0  0  0
   -0.9161    2.0663   -0.3361 C   0  0  0  0  0
    4.3707   -2.0125   -1.1631 C   0  0  0  0  0
   -5.2767   -1.0140    1.9646 C   0  0  0  0  0
    2.1398    1.5414   -0.1041 C   0  0  0  0  0
   -2.0693    1.3763    0.3142 C   0  0  0  0  0
    7.8896   -0.2460    1.5698 C   0  0  0  0  0
   -7.2788   -0.7771   -2.3836 C   0  0  0  0  0
   -0.3396    3.8125    0.7159 H   0  0  0  0  0
    0.0292    2.3169    1.5899 H   0  0  0  0  0
    5.8387    0.8262    1.0258 H   0  0  0  0  0
   -5.1448    0.0602   -1.7545 H   0  0  0  0  0
    2.6936   -0.7339   -1.4362 H   0  0  0  0  0
   -3.3333   -0.1676    2.1258 H   0  0  0  0  0
    4.0582    2.2679    0.3672 H   0  0  0  0  0
   -2.8704    0.6886   -1.5096 H   0  0  0  0  0
    3.9419   -2.7946   -1.7839 H   0  0  0  0  0
   -5.2841   -1.3074    3.0111 H   0  0  0  0  0
    1.4908    0.7093   -0.3479 H   0  0  0  0  0
   -2.1353    1.4686    1.3916 H   0  0  0  0  0
    7.1616   -3.2862   -0.3257 H   0  0  0  0  0
   -7.2855   -2.1323    2.5922 H   0  0  0  0  0
    7.2578   -0.0732    2.4478 H   0  0  0  0  0
    8.0337    0.6611    0.9731 H   0  0  0  0  0
    8.8763   -0.5400    1.9427 H   0  0  0  0  0
   -6.4576   -1.2860   -2.8996 H   0  0  0  0  0
   -7.2124    0.3132   -2.4653 H   0  0  0  0  0
   -8.2037   -1.0768   -2.8876 H   0  0  0  0  0
  1 12  1  0  0  0
  1 26  1  0  0  0
  2 13  1  0  0  0
  2 27  1  0  0  0
  3 18  1  0  0  0
  3 40  1  0  0  0
  4 19  1  0  0  0
  4 41  1  0  0  0
  5 20  2  0  0  0
  6 21  2  0  0  0
  7 10  2  0  0  0
  7 14  1  0  0  0
  7 16  1  0  0  0
  8 11  2  0  0  0
  8 15  1  0  0  0
  8 17  1  0  0  0
  9 20  1  0  0  0
  9 21  1  0  0  0
  9 28  1  0  0  0
  9 29  1  0  0  0
 10 12  1  0  0  0
 10 30  1  0  0  0
 11 13  1  0  0  0
 11 31  1  0  0  0
 12 18  2  0  0  0
 13 19  2  0  0  0
 14 22  2  0  0  0
 14 32  1  0  0  0
 15 23  2  0  0  0
 15 33  1  0  0  0
 16 24  2  0  0  0
 16 34  1  0  0  0
 17 25  2  0  0  0
 17 35  1  0  0  0
 18 22  1  0  0  0
 19 23  1  0  0  0
 20 24  1  0  0  0
 21 25  1  0  0  0
 22 36  1  0  0  0
 23 37  1  0  0  0
 24 38  1  0  0  0
 25 39  1  0  0  0
 26 42  1  0  0  0
 26 43  1  0  0  0
 26 44  1  0  0  0
 27 45  1  0  0  0
 27 46  1  0  0  0
 27 47  1  0  0  0
M  END
$$$$
9971251
 OpenBabel06141215033D

 43 46  0  0  0  0  0  0  0  0999 V2000
   -5.2062   -1.0265   -0.1972 O   0  0  0  0  0
    4.2276    1.8371    0.3771 O   0  0  0  0  0
    5.6364   -0.5208    0.2887 O   0  0  0  0  0
   -2.1785    0.6732   -0.3250 C   0  0  0  0  0
   -2.8773   -0.5444    0.3157 C   0  0  0  0  0
   -0.6961    0.7156    0.0413 C   0  0  0  0  0
   -0.0128   -0.5603   -0.5422 C   0  0  0  0  0
   -2.2769   -1.8040   -0.2989 C   0  0  0  0  0
   -3.0862    1.8483    0.0204 C   0  0  0  0  0
   -0.7499   -1.8530   -0.0954 C   0  0  0  0  0
    0.0162    1.9540   -0.5047 C   0  0  0  0  0
   -4.3048   -0.2077   -0.0756 C   0  0  0  0  0
   -4.4877    1.2887   -0.2661 C   0  0  0  0  0
   -2.8486   -0.6098    1.8541 C   0  0  0  0  0
    1.4909   -0.5492   -0.2827 C   0  0  0  0  0
    1.4523    1.9939    0.0096 C   0  0  0  0  0
    2.1718    0.6693   -0.0679 C   0  0  0  0  0
    2.2478   -1.7329   -0.3384 C   0  0  0  0  0
    3.5632    0.6676    0.1345 C   0  0  0  0  0
    3.6307   -1.7191   -0.1442 C   0  0  0  0  0
    4.2882   -0.5198    0.0968 C   0  0  0  0  0
   -2.2319    0.5742   -1.4232 H   0  0  0  0  0
   -0.5871    0.7265    1.1335 H   0  0  0  0  0
   -0.1107   -0.5162   -1.6382 H   0  0  0  0  0
   -2.4975   -1.8411   -1.3739 H   0  0  0  0  0
   -2.7347   -2.7029    0.1318 H   0  0  0  0  0
   -2.8847    2.7313   -0.5939 H   0  0  0  0  0
   -2.9860    2.1428    1.0706 H   0  0  0  0  0
   -0.5253   -2.0580    0.9587 H   0  0  0  0  0
   -0.3773   -2.7152   -0.6605 H   0  0  0  0  0
   -0.4940    2.8737   -0.1977 H   0  0  0  0  0
    0.0116    1.9371   -1.6022 H   0  0  0  0  0
   -4.7835    1.4793   -1.3018 H   0  0  0  0  0
   -5.2293    1.6854    0.4305 H   0  0  0  0  0
   -1.8364   -0.6983    2.2569 H   0  0  0  0  0
   -3.3122    0.2669    2.3188 H   0  0  0  0  0
   -3.4152   -1.4807    2.2061 H   0  0  0  0  0
    1.4410    2.3180    1.0582 H   0  0  0  0  0
    1.9832    2.7528   -0.5780 H   0  0  0  0  0
    1.7789   -2.6910   -0.5414 H   0  0  0  0  0
    4.1867   -2.6519   -0.1870 H   0  0  0  0  0
    3.6178    2.5317    0.6692 H   0  0  0  0  0
    5.9242    0.3961    0.4410 H   0  0  0  0  0
  1 12  2  0  0  0
  2 19  1  0  0  0
  2 42  1  0  0  0
  3 21  1  0  0  0
  3 43  1  0  0  0
  4  5  1  0  0  0
  4  6  1  0  0  0
  4  9  1  0  0  0
  4 22  1  0  0  0
  5  8  1  0  0  0
  5 12  1  0  0  0
  5 14  1  0  0  0
  6  7  1  0  0  0
  6 11  1  0  0  0
  6 23  1  0  0  0
  7 10  1  0  0  0
  7 15  1  0  0  0
  7 24  1  0  0  0
  8 10  1  0  0  0
  8 25  1  0  0  0
  8 26  1  0  0  0
  9 13  1  0  0  0
  9 27  1  0  0  0
  9 28  1  0  0  0
 10 29  1  0  0  0
 10 30  1  0  0  0
 11 16  1  0  0  0
 11 31  1  0  0  0
 11 32  1  0  0  0
 12 13  1  0  0  0
 13 33  1  0  0  0
 13 34  1  0  0  0
 14 35  1  0  0  0
 14 36  1  0  0  0
 14 37  1  0  0  0
 15 17  2  0  0  0
 15 18  1  0  0  0
 16 17  1  0  0  0
 16 38  1  0  0  0
 16 39  1  0  0  0
 17 19  1  0  0  0
 18 20  2  0  0  0
 18 40  1  0  0  0
 19 21  2  0  0  0
 20 21  1  0  0  0
 20 41  1  0  0  0
M  END
$$$$
