# Supplementary material for: In Silico Mechanistic Profiling to Probe Small Molecule Binding to Sulfotransferases
Source: PLoS One. 2013 Sep 6;8(9):e73587. doi: 10.1371/journal.pone.0073587 (PMC3765257; doi:10.1371/journal.pone.0073587)
Supplement: Dataset S3 — Active compound centroids for SULT1E1. (SDF) [file pone.0073587.s003.sdf]

*****
 OpenBabel06141215043D

 23 25  0  0  0  0  0  0  0  0999 V2000
    4.3574    5.8449    1.4387 C   0  0  0  0  0
    4.0208    6.2494    2.7491 C   0  0  0  0  0
    4.9315    6.9966    3.5179 C   0  0  0  0  0
    6.1944    7.3333    2.9926 C   0  0  0  0  0
    6.5482    6.9055    1.6981 C   0  0  0  0  0
    5.6339    6.1665    0.9251 C   0  0  0  0  0
   -0.0189   -0.0415    0.0059 C   0  0  0  0  0
   -0.7298    1.1726   -0.0351 C   0  0  0  0  0
   -0.0348    2.3960   -0.0335 C   0  0  0  0  0
    1.3769    2.4165    0.0240 C   0  0  0  0  0
    2.0825    1.1939    0.0636 C   0  0  0  0  0
    1.3881   -0.0306    0.0490 C   0  0  0  0  0
    7.2814    8.2494    3.9119 Cl  0  0  0  0  0
    2.0546    3.5953    0.0352 N   0  0  0  0  0
    2.9095    3.9432    0.9499 N   0  0  0  0  0
    3.4167    5.1524    0.6516 C   0  0  0  0  0
    2.8311    5.5821   -0.5398 C   0  0  0  0  0
    1.9540    4.5660   -0.8909 C   0  0  0  0  0
   -0.6863   -1.2193    0.0085 O   0  0  0  0  0
    3.0553    6.8345   -1.2907 C   0  0  0  0  0
    3.9983    6.6036   -2.4019 C   0  0  0  0  0
    3.7277    5.6641   -3.3381 O   0  0  0  0  0
    5.0517    7.2716   -2.5104 O   0  0  0  0  0
  1  2  2  0  0  0
  1  6  1  0  0  0
  1 16  1  0  0  0
  2  3  1  0  0  0
  3  4  2  0  0  0
  4  5  1  0  0  0
  4 13  1  0  0  0
  5  6  2  0  0  0
  7  8  2  0  0  0
  7 12  1  0  0  0
 19  7  1  0  0  0
  8  9  1  0  0  0
  9 10  2  0  0  0
 10 11  1  0  0  0
 14 10  1  0  0  0
 11 12  2  0  0  0
 14 15  1  0  0  0
 14 18  1  0  0  0
 15 16  2  0  0  0
 16 17  1  0  0  0
 17 18  2  0  0  0
 17 20  1  0  0  0
 20 21  1  0  0  0
 21 22  1  0  0  0
 21 23  1  0  0  0
M  END
$$$$
*****
 OpenBabel06141215043D

 11 11  0  0  0  0  0  0  0  0999 V2000
    2.2949    1.0620   -0.3352 C   0  0  0  0  0
    3.6188    0.9780    0.1440 C   0  0  0  0  0
    3.8661    0.5448    1.4607 C   0  0  0  0  0
    2.7946    0.2076    2.3080 C   0  0  0  0  0
    1.4725    0.3012    1.8359 C   0  0  0  0  0
    1.2185    0.7004    0.5066 C   0  0  0  0  0
    2.0592    1.4770   -1.6066 O   0  0  0  0  0
    4.6611    1.2943   -0.6610 O   0  0  0  0  0
   -0.0695    0.7419    0.0453 O   0  0  0  0  0
   -0.4845   -0.5009   -0.5543 C   0  0  0  0  0
    3.1262   -0.3734    4.0432 Br  0  0  0  0  0
  1  2  2  0  0  0
  1  6  1  0  0  0
  7  1  1  0  0  0
  2  3  1  0  0  0
  8  2  1  0  0  0
  3  4  2  0  0  0
  4  5  1  0  0  0
  4 11  1  0  0  0
  5  6  2  0  0  0
  6  9  1  0  0  0
  9 10  1  0  0  0
M  END
$$$$
10597
 OpenBabel06141215043D

 38 41  0  0  0  0  0  0  0  0999 V2000
   -5.0315   -0.9591    0.1871 O   0  0  0  0  0
    5.8498   -0.1684    0.1363 O   0  0  0  0  0
   -2.6981   -0.5398   -0.3680 C   0  0  0  0  0
   -2.0010    0.8384   -0.3254 C   0  0  0  0  0
   -1.9989   -1.5376    0.5558 C   0  0  0  0  0
   -2.6417    1.5511    0.8761 C   0  0  0  0  0
   -4.0678   -0.2025    0.2081 C   0  0  0  0  0
   -0.4919    0.7961   -0.2265 C   0  0  0  0  0
   -4.1158    1.1802    0.8029 C   0  0  0  0  0
   -0.5223   -1.7012    0.2091 C   0  0  0  0  0
    0.2252   -0.3944    0.0251 C   0  0  0  0  0
   -2.8397   -1.0629   -1.7988 C   0  0  0  0  0
    0.2093    1.9966   -0.4008 C   0  0  0  0  0
    1.6559   -0.3748    0.0533 C   0  0  0  0  0
    2.3317    0.8593   -0.1246 C   0  0  0  0  0
    1.5985    2.0291   -0.3427 C   0  0  0  0  0
    2.4579   -1.5259    0.2433 C   0  0  0  0  0
    3.7355    0.9130   -0.0905 C   0  0  0  0  0
    3.8532   -1.4587    0.2721 C   0  0  0  0  0
    4.4917   -0.2386    0.1082 C   0  0  0  0  0
   -2.2660    1.3953   -1.2369 H   0  0  0  0  0
   -2.4950   -2.5157    0.5146 H   0  0  0  0  0
   -2.0846   -1.2101    1.6011 H   0  0  0  0  0
   -2.5013    2.6367    0.8415 H   0  0  0  0  0
   -2.2104    1.1984    1.8219 H   0  0  0  0  0
   -4.6601    1.8403    0.1216 H   0  0  0  0  0
   -4.5819    1.1714    1.7904 H   0  0  0  0  0
   -0.4197   -2.2900   -0.7103 H   0  0  0  0  0
   -0.0715   -2.2774    1.0253 H   0  0  0  0  0
   -1.8697   -1.1529   -2.2981 H   0  0  0  0  0
   -3.3197   -2.0480   -1.8115 H   0  0  0  0  0
   -3.4644   -0.3956   -2.4039 H   0  0  0  0  0
   -0.3287    2.9228   -0.5904 H   0  0  0  0  0
    2.1024    2.9834   -0.4833 H   0  0  0  0  0
    2.0077   -2.5078    0.3681 H   0  0  0  0  0
    4.2440    1.8667   -0.2251 H   0  0  0  0  0
    4.4309   -2.3668    0.4219 H   0  0  0  0  0
    6.1215    0.7562    0.0050 H   0  0  0  0  0
  1  7  2  0  0  0
  2 20  1  0  0  0
  2 38  1  0  0  0
  3  4  1  0  0  0
  3  5  1  0  0  0
  3  7  1  0  0  0
  3 12  1  0  0  0
  4  6  1  0  0  0
  4  8  1  0  0  0
  4 21  1  0  0  0
  5 10  1  0  0  0
  5 22  1  0  0  0
  5 23  1  0  0  0
  6  9  1  0  0  0
  6 24  1  0  0  0
  6 25  1  0  0  0
  7  9  1  0  0  0
  8 11  2  0  0  0
  8 13  1  0  0  0
  9 26  1  0  0  0
  9 27  1  0  0  0
 10 11  1  0  0  0
 10 28  1  0  0  0
 10 29  1  0  0  0
 11 14  1  0  0  0
 12 30  1  0  0  0
 12 31  1  0  0  0
 12 32  1  0  0  0
 13 16  2  0  0  0
 13 33  1  0  0  0
 14 15  2  0  0  0
 14 17  1  0  0  0
 15 16  1  0  0  0
 15 18  1  0  0  0
 16 34  1  0  0  0
 17 19  2  0  0  0
 17 35  1  0  0  0
 18 20  2  0  0  0
 18 36  1  0  0  0
 19 20  1  0  0  0
 19 37  1  0  0  0
M  END
$$$$
1183
 OpenBabel06141215043D

 19 19  0  0  0  0  0  0  0  0999 V2000
    2.2627   -0.9870    0.0000 O   0  0  0  0  0
    2.3372    1.7917    0.0004 O   0  0  0  0  0
   -3.6702   -0.3030    0.0004 O   0  0  0  0  0
    1.1085   -0.2634   -0.0001 C   0  0  0  0  0
   -1.3066   -0.1985   -0.0002 C   0  0  0  0  0
   -0.1177   -0.9281   -0.0001 C   0  0  0  0  0
    1.1460    1.1309   -0.0002 C   0  0  0  0  0
   -1.2690    1.1959   -0.0002 C   0  0  0  0  0
   -0.0428    1.8606   -0.0001 C   0  0  0  0  0
   -2.5853   -0.8912   -0.0001 C   0  0  0  0  0
    2.1371   -2.4077    0.0001 C   0  0  0  0  0
   -0.2062   -2.0095    0.0000 H   0  0  0  0  0
   -2.1826    1.7848   -0.0002 H   0  0  0  0  0
   -0.0279    2.9473    0.0000 H   0  0  0  0  0
   -2.5530   -1.9940   -0.0004 H   0  0  0  0  0
    1.6477   -2.7702   -0.9105 H   0  0  0  0  0
    1.6479   -2.7701    0.9106 H   0  0  0  0  0
    3.1516   -2.8203    0.0000 H   0  0  0  0  0
    2.1681    2.7496    0.0005 H   0  0  0  0  0
  1  4  1  0  0  0
  1 11  1  0  0  0
  2  7  1  0  0  0
  2 19  1  0  0  0
  3 10  2  0  0  0
  4  6  2  0  0  0
  4  7  1  0  0  0
  5  6  1  0  0  0
  5  8  2  0  0  0
  5 10  1  0  0  0
  6 12  1  0  0  0
  7  9  2  0  0  0
  8  9  1  0  0  0
  8 13  1  0  0  0
  9 14  1  0  0  0
 10 15  1  0  0  0
 11 16  1  0  0  0
 11 17  1  0  0  0
 11 18  1  0  0  0
M  END
$$$$
12066
 OpenBabel06141215043D

 15 15  0  0  0  0  0  0  0  0999 V2000
    1.8511    2.7191   -0.0002 Cl  0  0  0  0  0
    1.8510   -2.7191   -0.0003 Cl  0  0  0  0  0
    3.0803   -0.0001    0.0001 O   0  0  0  0  0
   -3.1031   -1.0976   -0.0003 O   0  0  0  0  0
   -3.1031    1.0977    0.0002 O   0  0  0  0  0
   -2.4951    0.0000   -0.0001 N   0  0  0  0  0
   -1.0751    0.0000    0.0001 C   0  0  0  0  0
   -0.3777   -1.2079    0.0003 C   0  0  0  0  0
   -0.3776    1.2079   -0.0001 C   0  0  0  0  0
    1.7148   -0.0001    0.0001 C   0  0  0  0  0
    1.0173    1.2080   -0.0001 C   0  0  0  0  0
    1.0172   -1.2080    0.0003 C   0  0  0  0  0
   -0.9028   -2.1607    0.0003 H   0  0  0  0  0
   -0.9028    2.1607   -0.0003 H   0  0  0  0  0
    3.3880    0.9228    0.0000 H   0  0  0  0  0
  1 11  1  0  0  0
  2 12  1  0  0  0
  3 10  1  0  0  0
  3 15  1  0  0  0
  4  6  1  0  0  0
  5  6  2  0  0  0
  6  7  1  0  0  0
  7  8  2  0  0  0
  7  9  1  0  0  0
  8 12  1  0  0  0
  8 13  1  0  0  0
  9 11  2  0  0  0
  9 14  1  0  0  0
 10 11  1  0  0  0
 10 12  2  0  0  0
M  END
$$$$
14537
 OpenBabel06141215043D

 14 14  0  0  0  0  0  0  0  0999 V2000
   -3.1308    0.0949    0.0001 Cl  0  0  0  0  0
    3.1308    0.0922    0.0000 Cl  0  0  0  0  0
   -1.5769   -2.6677    0.0000 Cl  0  0  0  0  0
    1.5743   -2.6693    0.0001 Cl  0  0  0  0  0
   -1.3597    2.4454   -0.0001 O   0  0  0  0  0
    1.3619    2.4441    0.0003 O   0  0  0  0  0
   -0.6967    1.2517   -0.0001 C   0  0  0  0  0
    0.6981    1.2511   -0.0001 C   0  0  0  0  0
   -1.3948    0.0441   -0.0001 C   0  0  0  0  0
    1.3949    0.0428   -0.0001 C   0  0  0  0  0
   -0.6980   -1.1644    0.0000 C   0  0  0  0  0
    0.6969   -1.1650    0.0000 C   0  0  0  0  0
   -2.3156    2.2647    0.0000 H   0  0  0  0  0
    0.7065    3.1632    0.0003 H   0  0  0  0  0
  1  9  1  0  0  0
  2 10  1  0  0  0
  3 11  1  0  0  0
  4 12  1  0  0  0
  5  7  1  0  0  0
  5 13  1  0  0  0
  6  8  1  0  0  0
  6 14  1  0  0  0
  7  8  2  0  0  0
  7  9  1  0  0  0
  8 10  1  0  0  0
  9 11  2  0  0  0
 10 12  2  0  0  0
 11 12  1  0  0  0
M  END
$$$$
1983
 OpenBabel06141215043D

 20 20  0  0  0  0  0  0  0  0999 V2000
    3.8509    0.4516    0.0012 O   0  0  0  0  0
   -2.5999    1.4041   -0.0018 O   0  0  0  0  0
   -1.5705   -0.7171    0.0001 N   0  0  0  0  0
   -0.2066   -0.4231   -0.0002 C   0  0  0  0  0
    0.2205    0.9047    0.0004 C   0  0  0  0  0
    0.7298   -1.4570   -0.0007 C   0  0  0  0  0
    1.5841    1.1986    0.0002 C   0  0  0  0  0
    2.0933   -1.1629   -0.0007 C   0  0  0  0  0
    2.5204    0.1648   -0.0003 C   0  0  0  0  0
   -2.6485    0.1782    0.0009 C   0  0  0  0  0
   -3.9735   -0.5420    0.0010 C   0  0  0  0  0
   -0.4436    1.7577    0.0012 H   0  0  0  0  0
    0.4113   -2.4963   -0.0010 H   0  0  0  0  0
   -1.8010   -1.7086    0.0001 H   0  0  0  0  0
    1.9053    2.2370    0.0009 H   0  0  0  0  0
    2.8180   -1.9726   -0.0008 H   0  0  0  0  0
   -4.0655   -1.1463   -0.9058 H   0  0  0  0  0
   -4.7904    0.1844    0.0288 H   0  0  0  0  0
   -4.0445   -1.1886    0.8802 H   0  0  0  0  0
    3.9650    1.4176    0.0017 H   0  0  0  0  0
  1  9  1  0  0  0
  1 20  1  0  0  0
  2 10  2  0  0  0
  3  4  1  0  0  0
  3 10  1  0  0  0
  3 14  1  0  0  0
  4  5  2  0  0  0
  4  6  1  0  0  0
  5  7  1  0  0  0
  5 12  1  0  0  0
  6  8  2  0  0  0
  6 13  1  0  0  0
  7  9  2  0  0  0
  7 15  1  0  0  0
  8  9  1  0  0  0
  8 16  1  0  0  0
 10 11  1  0  0  0
 11 17  1  0  0  0
 11 18  1  0  0  0
 11 19  1  0  0  0
M  END
$$$$
2052
 OpenBabel06141215043D

 20 20  0  0  0  0  0  0  0  0999 V2000
   -2.9812    0.9641   -1.7486 O   0  0  0  0  0
   -4.1600    0.0343    0.5905 O   0  0  0  0  0
    4.7407   -0.7390   -0.6050 N   0  0  0  0  0
    1.9123    2.2361    1.1513 N   0  0  0  0  0
   -0.1217   -0.6231   -0.1154 C   0  0  0  0  0
   -0.8869    0.0665   -1.0560 C   0  0  0  0  0
   -0.7134   -1.0891    1.0587 C   0  0  0  0  0
   -2.2439    0.2899   -0.8224 C   0  0  0  0  0
   -2.8355   -0.1763    0.3517 C   0  0  0  0  0
   -2.0703   -0.8658    1.2922 C   0  0  0  0  0
    1.2934   -0.8554   -0.3580 C   0  0  0  0  0
    2.3193   -0.0350   -0.0210 C   0  0  0  0  0
    3.6545   -0.4243   -0.3439 C   0  0  0  0  0
    2.0927    1.2170    0.6260 C   0  0  0  0  0
   -0.4341    0.4334   -1.9748 H   0  0  0  0  0
   -0.1303   -1.6285    1.8013 H   0  0  0  0  0
   -2.5186   -1.2345    2.2110 H   0  0  0  0  0
    1.5044   -1.7999   -0.8583 H   0  0  0  0  0
   -3.8963    1.0269   -1.4242 H   0  0  0  0  0
   -4.3933   -0.3578    1.4494 H   0  0  0  0  0
  1  8  1  0  0  0
  1 19  1  0  0  0
  2  9  1  0  0  0
  2 20  1  0  0  0
  3 13  3  0  0  0
  4 14  3  0  0  0
  5  6  2  0  0  0
  5  7  1  0  0  0
  5 11  1  0  0  0
  6  8  1  0  0  0
  6 15  1  0  0  0
  7 10  2  0  0  0
  7 16  1  0  0  0
  8  9  2  0  0  0
  9 10  1  0  0  0
 10 17  1  0  0  0
 11 12  2  0  0  0
 11 18  1  0  0  0
 12 13  1  0  0  0
 12 14  1  0  0  0
M  END
$$$$
20541757
 OpenBabel06141215043D

 25 26  0  0  0  0  0  0  0  0999 V2000
   -4.2048    0.3690    0.2371 O   0  0  0  0  0
    2.1565    0.0510   -0.2732 C   0  0  0  0  0
   -0.1740   -0.6324   -0.1327 C   0  0  0  0  0
   -0.5584    0.7252   -0.0227 C   0  0  0  0  0
    1.1876   -0.9527   -0.2574 C   0  0  0  0  0
    3.5984   -0.3058   -0.4056 C   0  0  0  0  0
    1.7787    1.3861   -0.1648 C   0  0  0  0  0
    0.4303    1.7224   -0.0404 C   0  0  0  0  0
   -1.1628   -1.6297   -0.1154 C   0  0  0  0  0
   -1.9201    1.0456    0.1015 C   0  0  0  0  0
    4.2685   -0.5275    0.9480 C   0  0  0  0  0
   -2.8890    0.0418    0.1169 C   0  0  0  0  0
   -2.5110   -1.2931    0.0087 C   0  0  0  0  0
    1.4932   -1.9945   -0.3408 H   0  0  0  0  0
    3.7060   -1.2103   -1.0172 H   0  0  0  0  0
    4.1313    0.4838   -0.9502 H   0  0  0  0  0
    2.5241    2.1769   -0.1738 H   0  0  0  0  0
    0.1580    2.7725    0.0433 H   0  0  0  0  0
   -0.8904   -2.6798   -0.1987 H   0  0  0  0  0
   -2.2251    2.0872    0.1866 H   0  0  0  0  0
    4.2182    0.3745    1.5673 H   0  0  0  0  0
    5.3228   -0.7868    0.8095 H   0  0  0  0  0
    3.7870   -1.3420    1.4995 H   0  0  0  0  0
   -3.2614   -2.0789    0.0200 H   0  0  0  0  0
   -4.2854    1.3363    0.3004 H   0  0  0  0  0
  1 12  1  0  0  0
  1 25  1  0  0  0
  2  5  2  0  0  0
  2  6  1  0  0  0
  2  7  1  0  0  0
  3  4  2  0  0  0
  3  5  1  0  0  0
  3  9  1  0  0  0
  4  8  1  0  0  0
  4 10  1  0  0  0
  5 14  1  0  0  0
  6 11  1  0  0  0
  6 15  1  0  0  0
  6 16  1  0  0  0
  7  8  2  0  0  0
  7 17  1  0  0  0
  8 18  1  0  0  0
  9 13  2  0  0  0
  9 19  1  0  0  0
 10 12  2  0  0  0
 10 20  1  0  0  0
 11 21  1  0  0  0
 11 22  1  0  0  0
 11 23  1  0  0  0
 12 13  1  0  0  0
 13 24  1  0  0  0
M  END
$$$$
2563
 OpenBabel06141215043D

 30 30  0  0  0  0  0  0  0  0999 V2000
   -1.2387    1.1316    1.5740 O   0  0  0  0  0
   -2.4324    2.0075   -0.1335 O   0  0  0  0  0
    3.0852    1.9880   -0.4050 O   0  0  0  0  0
    4.3800   -0.2057    0.7057 O   0  0  0  0  0
   -3.3349   -0.5390   -0.7861 N   0  0  0  0  0
   -4.3376   -0.2742    0.1887 N   0  0  0  0  0
   -2.0251   -0.3993   -0.1321 C   0  0  0  0  0
   -0.9186   -0.6959   -1.1731 C   0  0  0  0  0
    0.5016   -0.5612   -0.6703 C   0  0  0  0  0
   -2.0090   -1.4089    1.0263 C   0  0  0  0  0
   -1.9378    1.0285    0.4142 C   0  0  0  0  0
    1.1415    0.6621   -0.7716 C   0  0  0  0  0
    1.1316   -1.6644   -0.1202 C   0  0  0  0  0
    2.4514    0.7862   -0.3085 C   0  0  0  0  0
    2.4414   -1.5403    0.3429 C   0  0  0  0  0
    3.1013   -0.3151    0.2488 C   0  0  0  0  0
   -1.0526   -1.7073   -1.5833 H   0  0  0  0  0
   -1.0360   -0.0236   -2.0359 H   0  0  0  0  0
   -2.2018   -2.4288    0.6708 H   0  0  0  0  0
   -2.7341   -1.1836    1.8178 H   0  0  0  0  0
   -1.0394   -1.4279    1.5354 H   0  0  0  0  0
   -3.4210    0.1206   -1.5587 H   0  0  0  0  0
    0.6395    1.5223   -1.2065 H   0  0  0  0  0
    0.6289   -2.6244   -0.0468 H   0  0  0  0  0
    2.9363   -2.4066    0.7740 H   0  0  0  0  0
   -4.4478    0.7325    0.3084 H   0  0  0  0  0
   -5.2340   -0.6045   -0.1669 H   0  0  0  0  0
   -1.1928    2.0584    1.8921 H   0  0  0  0  0
    3.9808    1.8920   -0.0372 H   0  0  0  0  0
    4.6655   -1.0665    1.0570 H   0  0  0  0  0
  1 11  1  0  0  0
  1 28  1  0  0  0
  2 11  2  0  0  0
  3 14  1  0  0  0
  3 29  1  0  0  0
  4 16  1  0  0  0
  4 30  1  0  0  0
  5  6  1  0  0  0
  5  7  1  0  0  0
  5 22  1  0  0  0
  6 26  1  0  0  0
  6 27  1  0  0  0
  7  8  1  0  0  0
  7 10  1  0  0  0
  7 11  1  0  0  0
  8  9  1  0  0  0
  8 17  1  0  0  0
  8 18  1  0  0  0
  9 12  2  0  0  0
  9 13  1  0  0  0
 10 19  1  0  0  0
 10 20  1  0  0  0
 10 21  1  0  0  0
 12 14  1  0  0  0
 12 23  1  0  0  0
 13 15  2  0  0  0
 13 24  1  0  0  0
 14 16  2  0  0  0
 15 16  1  0  0  0
 15 25  1  0  0  0
M  END
$$$$
25844418
 OpenBabel06141215043D

 33 34  0  0  0  0  0  0  0  0999 V2000
    0.7270   -3.1772   -1.6543 I   0  0  0  0  0
   -1.0268   -1.5136    0.5414 O   0  0  0  0  0
   -5.1071    2.0351   -0.6371 O   0  0  0  0  0
    5.8661    2.0917   -0.5714 N   0  0  0  0  0
    4.2377    0.5173    0.4170 C   0  0  0  0  0
    2.8498   -0.0281    0.4415 C   0  0  0  0  0
    4.4466    1.6594   -0.5824 C   0  0  0  0  0
    2.4994   -1.0843   -0.3996 C   0  0  0  0  0
    1.9016    0.5194    1.3056 C   0  0  0  0  0
    0.2529   -1.0456    0.4880 C   0  0  0  0  0
    1.2009   -1.5931   -0.3763 C   0  0  0  0  0
    0.6031    0.0107    1.3290 C   0  0  0  0  0
   -2.0470   -0.6263    0.2468 C   0  0  0  0  0
   -1.9395    0.2178   -0.8587 C   0  0  0  0  0
   -3.1826   -0.5760    1.0552 C   0  0  0  0  0
   -2.9678    1.1121   -1.1555 C   0  0  0  0  0
   -4.2108    0.3184    0.7581 C   0  0  0  0  0
   -4.1036    1.1624   -0.3473 C   0  0  0  0  0
    4.9406   -0.2972    0.1942 H   0  0  0  0  0
    4.5122    0.8588    1.4243 H   0  0  0  0  0
    4.2184    1.3504   -1.6073 H   0  0  0  0  0
    3.8435    2.5369   -0.3292 H   0  0  0  0  0
    3.2461   -1.5023   -1.0713 H   0  0  0  0  0
    2.1624    1.3423    1.9659 H   0  0  0  0  0
    6.4978    1.3236   -0.8342 H   0  0  0  0  0
    6.1524    2.4263    0.3583 H   0  0  0  0  0
    6.0246    2.8604   -1.2363 H   0  0  0  0  0
   -0.1181    0.4431    2.0177 H   0  0  0  0  0
   -1.0745    0.1895   -1.5152 H   0  0  0  0  0
   -3.2709   -1.2311    1.9175 H   0  0  0  0  0
   -2.8803    1.7648   -2.0198 H   0  0  0  0  0
   -5.0903    0.3479    1.3958 H   0  0  0  0  0
   -5.8128    1.9347    0.0247 H   0  0  0  0  0
  1 11  1  0  0  0
  2 10  1  0  0  0
  2 13  1  0  0  0
  3 18  1  0  0  0
  3 33  1  0  0  0
  4  7  1  0  0  0
  4 25  1  0  0  0
  4 26  1  0  0  0
  4 27  1  0  0  0
  5  6  1  0  0  0
  5  7  1  0  0  0
  5 19  1  0  0  0
  5 20  1  0  0  0
  6  8  2  0  0  0
  6  9  1  0  0  0
  7 21  1  0  0  0
  7 22  1  0  0  0
  8 11  1  0  0  0
  8 23  1  0  0  0
  9 12  2  0  0  0
  9 24  1  0  0  0
 10 11  2  0  0  0
 10 12  1  0  0  0
 12 28  1  0  0  0
 13 14  2  0  0  0
 13 15  1  0  0  0
 14 16  1  0  0  0
 14 29  1  0  0  0
 15 17  2  0  0  0
 15 30  1  0  0  0
 16 18  2  0  0  0
 16 31  1  0  0  0
 17 18  1  0  0  0
 17 32  1  0  0  0
M  END
$$$$
26975
 OpenBabel06141215043D

 28 28  0  0  0  0  0  0  0  0999 V2000
    4.5317   -0.0805    0.7326 O   0  0  0  0  0
   -1.8557    0.0590    0.1418 C   0  0  0  0  0
   -3.3059    0.0307   -0.3509 C   0  0  0  0  0
   -0.8346    0.0932   -1.0010 C   0  0  0  0  0
   -4.2872   -0.0291    0.8203 C   0  0  0  0  0
    0.5999    0.0464   -0.5380 C   0  0  0  0  0
   -5.7272   -0.0965    0.3373 C   0  0  0  0  0
    1.2683    1.2319   -0.2731 C   0  0  0  0  0
    1.2262   -1.1810   -0.3843 C   0  0  0  0  0
    2.5947    1.1889    0.1559 C   0  0  0  0  0
    2.5527   -1.2240    0.0446 C   0  0  0  0  0
    3.2371   -0.0390    0.3147 C   0  0  0  0  0
   -1.7073    0.9326    0.7893 H   0  0  0  0  0
   -1.6712   -0.8248    0.7662 H   0  0  0  0  0
   -3.5052    0.9230   -0.9563 H   0  0  0  0  0
   -3.4534   -0.8411   -0.9998 H   0  0  0  0  0
   -0.9916    0.9956   -1.6066 H   0  0  0  0  0
   -1.0180   -0.7479   -1.6828 H   0  0  0  0  0
   -4.1607    0.8541    1.4572 H   0  0  0  0  0
   -4.0760   -0.9087    1.4394 H   0  0  0  0  0
   -5.8945   -0.9884   -0.2750 H   0  0  0  0  0
   -6.4116   -0.1369    1.1905 H   0  0  0  0  0
   -5.9816    0.7842   -0.2611 H   0  0  0  0  0
    0.7759    2.1929   -0.3918 H   0  0  0  0  0
    0.7010   -2.1093   -0.5900 H   0  0  0  0  0
    3.1166    2.1192    0.3635 H   0  0  0  0  0
    3.0476   -2.1836    0.1669 H   0  0  0  0  0
    4.8472    0.8289    0.8718 H   0  0  0  0  0
  1 12  1  0  0  0
  1 28  1  0  0  0
  2  3  1  0  0  0
  2  4  1  0  0  0
  2 13  1  0  0  0
  2 14  1  0  0  0
  3  5  1  0  0  0
  3 15  1  0  0  0
  3 16  1  0  0  0
  4  6  1  0  0  0
  4 17  1  0  0  0
  4 18  1  0  0  0
  5  7  1  0  0  0
  5 19  1  0  0  0
  5 20  1  0  0  0
  6  8  2  0  0  0
  6  9  1  0  0  0
  7 21  1  0  0  0
  7 22  1  0  0  0
  7 23  1  0  0  0
  8 10  1  0  0  0
  8 24  1  0  0  0
  9 11  2  0  0  0
  9 25  1  0  0  0
 10 12  2  0  0  0
 10 26  1  0  0  0
 11 12  1  0  0  0
 11 27  1  0  0  0
M  END
$$$$
3505109
 OpenBabel06141215043D

 16 16  0  0  0  0  0  0  0  0999 V2000
   -2.1600    1.8913    0.0009 O   0  0  0  0  0
   -3.1951   -0.6884    0.0010 O   0  0  0  0  0
    3.0759   -0.8880    0.0015 O   0  0  0  0  0
    2.7659    1.2852   -0.0003 O   0  0  0  0  0
    2.3189    0.1127    0.0003 N   0  0  0  0  0
    0.9132   -0.0877   -0.0009 C   0  0  0  0  0
    0.0515    1.0091   -0.0007 C   0  0  0  0  0
   -1.3293    0.8115   -0.0005 C   0  0  0  0  0
   -1.8484   -0.4832   -0.0004 C   0  0  0  0  0
    0.3941   -1.3825   -0.0007 C   0  0  0  0  0
   -0.9868   -1.5801   -0.0003 C   0  0  0  0  0
    0.4270    2.0298   -0.0002 H   0  0  0  0  0
    1.0349   -2.2606   -0.0005 H   0  0  0  0  0
   -1.3783   -2.5940    0.0001 H   0  0  0  0  0
   -3.0785    1.5703    0.0013 H   0  0  0  0  0
   -3.3696   -1.6452    0.0012 H   0  0  0  0  0
  1  8  1  0  0  0
  1 15  1  0  0  0
  2  9  1  0  0  0
  2 16  1  0  0  0
  3  5  1  0  0  0
  4  5  2  0  0  0
  5  6  1  0  0  0
  6  7  2  0  0  0
  6 10  1  0  0  0
  7  8  1  0  0  0
  7 12  1  0  0  0
  8  9  2  0  0  0
  9 11  1  0  0  0
 10 11  2  0  0  0
 10 13  1  0  0  0
 11 14  1  0  0  0
M  END
$$$$
354847
 OpenBabel06141215043D

 30 30  0  0  0  0  0  0  0  0999 V2000
    1.0934    1.9376   -0.0059 O   0  0  0  0  0
   -2.7395   -2.0269   -0.0008 O   0  0  0  0  0
   -3.4892    0.6497   -0.0058 O   0  0  0  0  0
    1.9715   -0.7808   -0.0005 C   0  0  0  0  0
    0.4867   -0.3807   -0.0023 C   0  0  0  0  0
    2.0947   -2.3199    0.0026 C   0  0  0  0  0
    2.6611   -0.2136    1.2592 C   0  0  0  0  0
    2.7599   -0.2623   -1.2246 C   0  0  0  0  0
    0.1537    0.9509   -0.0040 C   0  0  0  0  0
   -0.4453   -1.3895   -0.0008 C   0  0  0  0  0
   -1.1976    1.2970   -0.0046 C   0  0  0  0  0
   -1.7966   -1.0438   -0.0014 C   0  0  0  0  0
   -2.1729    0.2996   -0.0032 C   0  0  0  0  0
    0.6202    3.2829   -0.0078 C   0  0  0  0  0
    1.6746   -2.7817   -0.8992 H   0  0  0  0  0
    3.1542   -2.6094    0.0152 H   0  0  0  0  0
    1.6603   -2.7783    0.8993 H   0  0  0  0  0
    2.1065   -0.4818    2.1665 H   0  0  0  0  0
    3.6720   -0.6266    1.3640 H   0  0  0  0  0
    2.7750    0.8736    1.2504 H   0  0  0  0  0
    3.7867   -0.6470   -1.2253 H   0  0  0  0  0
    2.2830   -0.5859   -2.1574 H   0  0  0  0  0
    2.8317    0.8283   -1.2596 H   0  0  0  0  0
   -0.2253   -2.4483   -0.0007 H   0  0  0  0  0
   -1.5578    2.3204   -0.0066 H   0  0  0  0  0
    1.5013    3.9332   -0.0088 H   0  0  0  0  0
    0.0567    3.5144    0.9025 H   0  0  0  0  0
    0.0566    3.5119   -0.9188 H   0  0  0  0  0
   -2.2995   -2.8941    0.0005 H   0  0  0  0  0
   -4.0223   -0.1644   -0.0049 H   0  0  0  0  0
  1  9  1  0  0  0
  1 14  1  0  0  0
  2 12  1  0  0  0
  2 29  1  0  0  0
  3 13  1  0  0  0
  3 30  1  0  0  0
  4  5  1  0  0  0
  4  6  1  0  0  0
  4  7  1  0  0  0
  4  8  1  0  0  0
  5  9  2  0  0  0
  5 10  1  0  0  0
  6 15  1  0  0  0
  6 16  1  0  0  0
  6 17  1  0  0  0
  7 18  1  0  0  0
  7 19  1  0  0  0
  7 20  1  0  0  0
  8 21  1  0  0  0
  8 22  1  0  0  0
  8 23  1  0  0  0
  9 11  1  0  0  0
 10 12  2  0  0  0
 10 24  1  0  0  0
 11 13  2  0  0  0
 11 25  1  0  0  0
 12 13  1  0  0  0
 14 26  1  0  0  0
 14 27  1  0  0  0
 14 28  1  0  0  0
M  END
$$$$
36811
 OpenBabel06141215043D

 45 46  0  0  0  0  0  0  0  0999 V2000
    3.4014   -2.9595    0.7177 O   0  0  0  0  0
   -5.1597   -3.5155   -0.3702 O   0  0  0  0  0
    5.5923   -2.3168   -0.8679 O   0  0  0  0  0
    0.0725    3.0340    0.3742 N   0  0  0  0  0
   -1.0186    3.2482   -0.5768 C   0  0  0  0  0
   -1.8221    1.9521   -0.7921 C   0  0  0  0  0
   -2.4482    1.3587    0.4791 C   0  0  0  0  0
    0.9519    1.9697   -0.0828 C   0  0  0  0  0
   -1.9314    4.3633   -0.0654 C   0  0  0  0  0
    2.0939    1.7395    0.9076 C   0  0  0  0  0
   -3.1728    0.0560    0.2517 C   0  0  0  0  0
    3.0263    0.6530    0.4345 C   0  0  0  0  0
   -4.5214    0.0741   -0.0700 C   0  0  0  0  0
   -2.4783   -1.1384    0.3691 C   0  0  0  0  0
    2.7801   -0.6620    0.7986 C   0  0  0  0  0
    4.1153    0.9873   -0.3564 C   0  0  0  0  0
   -5.1915   -1.1312   -0.2794 C   0  0  0  0  0
   -3.1485   -2.3436    0.1595 C   0  0  0  0  0
    3.6431   -1.6668    0.3615 C   0  0  0  0  0
   -4.5051   -2.3401   -0.1647 C   0  0  0  0  0
    4.9784   -0.0174   -0.7934 C   0  0  0  0  0
    4.7423   -1.3446   -0.4344 C   0  0  0  0  0
   -0.6084    3.5683   -1.5433 H   0  0  0  0  0
   -2.6386    2.1781   -1.4936 H   0  0  0  0  0
   -1.2310    1.1955   -1.3213 H   0  0  0  0  0
   -3.1537    2.0724    0.9217 H   0  0  0  0  0
   -1.6815    1.1976    1.2472 H   0  0  0  0  0
    0.6025    3.8972    0.4906 H   0  0  0  0  0
    0.4287    1.0128   -0.1686 H   0  0  0  0  0
    1.3635    2.2143   -1.0704 H   0  0  0  0  0
   -2.3026    4.1683    0.9462 H   0  0  0  0  0
   -1.3901    5.3160   -0.0338 H   0  0  0  0  0
   -2.7945    4.4975   -0.7261 H   0  0  0  0  0
    1.6938    1.4757    1.8959 H   0  0  0  0  0
    2.6629    2.6671    1.0559 H   0  0  0  0  0
   -5.0641    1.0105   -0.1639 H   0  0  0  0  0
   -1.4210   -1.1512    0.6187 H   0  0  0  0  0
    1.9210   -0.9093    1.4170 H   0  0  0  0  0
    4.3064    2.0176   -0.6426 H   0  0  0  0  0
   -6.2483   -1.1147   -0.5322 H   0  0  0  0  0
   -2.6081   -3.2820    0.2495 H   0  0  0  0  0
    5.8307    0.2475   -1.4135 H   0  0  0  0  0
    2.5995   -2.9922    1.2672 H   0  0  0  0  0
   -6.0892   -3.3254   -0.5847 H   0  0  0  0  0
    6.2926   -1.9087   -1.4054 H   0  0  0  0  0
  1 19  1  0  0  0
  1 43  1  0  0  0
  2 20  1  0  0  0
  2 44  1  0  0  0
  3 22  1  0  0  0
  3 45  1  0  0  0
  4  5  1  0  0  0
  4  8  1  0  0  0
  4 28  1  0  0  0
  5  6  1  0  0  0
  5  9  1  0  0  0
  5 23  1  0  0  0
  6  7  1  0  0  0
  6 24  1  0  0  0
  6 25  1  0  0  0
  7 11  1  0  0  0
  7 26  1  0  0  0
  7 27  1  0  0  0
  8 10  1  0  0  0
  8 29  1  0  0  0
  8 30  1  0  0  0
  9 31  1  0  0  0
  9 32  1  0  0  0
  9 33  1  0  0  0
 10 12  1  0  0  0
 10 34  1  0  0  0
 10 35  1  0  0  0
 11 13  2  0  0  0
 11 14  1  0  0  0
 12 15  2  0  0  0
 12 16  1  0  0  0
 13 17  1  0  0  0
 13 36  1  0  0  0
 14 18  2  0  0  0
 14 37  1  0  0  0
 15 19  1  0  0  0
 15 38  1  0  0  0
 16 21  2  0  0  0
 16 39  1  0  0  0
 17 20  2  0  0  0
 17 40  1  0  0  0
 18 20  1  0  0  0
 18 41  1  0  0  0
 19 22  2  0  0  0
 21 22  1  0  0  0
 21 42  1  0  0  0
M  END
$$$$
448537
 OpenBabel06141215043D

 40 41  0  0  0  0  0  0  0  0999 V2000
   -5.9857    0.2503   -0.1267 O   0  0  0  0  0
    5.9857   -0.2502   -0.1265 O   0  0  0  0  0
   -0.4341   -0.5216   -0.1288 C   0  0  0  0  0
    0.4340    0.5213   -0.1293 C   0  0  0  0  0
   -0.0168   -1.9786   -0.1818 C   0  0  0  0  0
    0.0168    1.9783   -0.1829 C   0  0  0  0  0
   -1.9021   -0.3171   -0.1289 C   0  0  0  0  0
    1.9020    0.3171   -0.1291 C   0  0  0  0  0
    0.1886   -2.5717    1.2061 C   0  0  0  0  0
   -0.1880    2.5722    1.2048 C   0  0  0  0  0
   -2.5662   -0.2252   -1.3363 C   0  0  0  0  0
    2.5661    0.2240   -1.3365 C   0  0  0  0  0
   -2.5646   -0.2247    1.0797 C   0  0  0  0  0
    2.5645    0.2257    1.0795 C   0  0  0  0  0
   -3.9478   -0.0330   -1.3354 C   0  0  0  0  0
    3.9477    0.0319   -1.3355 C   0  0  0  0  0
   -3.9462   -0.0325    1.0807 C   0  0  0  0  0
    3.9461    0.0337    1.0806 C   0  0  0  0  0
   -4.6378    0.0632   -0.1269 C   0  0  0  0  0
    4.6379   -0.0632   -0.1269 C   0  0  0  0  0
    0.9048   -2.1014   -0.7617 H   0  0  0  0  0
   -0.7679   -2.5725   -0.7184 H   0  0  0  0  0
    0.7676    2.5719   -0.7202 H   0  0  0  0  0
   -0.9050    2.1008   -0.7626 H   0  0  0  0  0
    0.5208   -3.6117    1.1204 H   0  0  0  0  0
   -0.7421   -2.5699    1.7824 H   0  0  0  0  0
    0.9434   -2.0283    1.7801 H   0  0  0  0  0
   -0.9424    2.0290    1.7796 H   0  0  0  0  0
   -0.5206    3.6120    1.1186 H   0  0  0  0  0
    0.7430    2.5710    1.7806 H   0  0  0  0  0
   -2.0386   -0.2990   -2.2833 H   0  0  0  0  0
    2.0386    0.2968   -2.2835 H   0  0  0  0  0
   -2.0376   -0.2986    2.0268 H   0  0  0  0  0
    2.0374    0.3004    2.0265 H   0  0  0  0  0
   -4.4748    0.0401   -2.2829 H   0  0  0  0  0
    4.4808   -0.0428   -2.2794 H   0  0  0  0  0
   -4.4781    0.0416    2.0253 H   0  0  0  0  0
    4.4720   -0.0386    2.0289 H   0  0  0  0  0
   -6.2981    0.2935   -1.0469 H   0  0  0  0  0
    6.2975   -0.2930    0.7938 H   0  0  0  0  0
  1 19  1  0  0  0
  1 39  1  0  0  0
  2 20  1  0  0  0
  2 40  1  0  0  0
  3  4  2  0  0  0
  3  5  1  0  0  0
  3  7  1  0  0  0
  4  6  1  0  0  0
  4  8  1  0  0  0
  5  9  1  0  0  0
  5 21  1  0  0  0
  5 22  1  0  0  0
  6 10  1  0  0  0
  6 23  1  0  0  0
  6 24  1  0  0  0
  7 11  2  0  0  0
  7 13  1  0  0  0
  8 12  2  0  0  0
  8 14  1  0  0  0
  9 25  1  0  0  0
  9 26  1  0  0  0
  9 27  1  0  0  0
 10 28  1  0  0  0
 10 29  1  0  0  0
 10 30  1  0  0  0
 11 15  1  0  0  0
 11 31  1  0  0  0
 12 16  1  0  0  0
 12 32  1  0  0  0
 13 17  2  0  0  0
 13 33  1  0  0  0
 14 18  2  0  0  0
 14 34  1  0  0  0
 15 19  2  0  0  0
 15 35  1  0  0  0
 16 20  2  0  0  0
 16 36  1  0  0  0
 17 19  1  0  0  0
 17 37  1  0  0  0
 18 20  1  0  0  0
 18 38  1  0  0  0
M  END
$$$$
5280443
 OpenBabel06141215043D

 30 32  0  0  0  0  0  0  0  0999 V2000
   -0.0681    0.7800   -0.0476 O   0  0  0  0  0
   -4.1237   -1.8702    0.1093 O   0  0  0  0  0
   -1.7265   -2.9343    0.1829 O   0  0  0  0  0
   -4.3310    2.8645   -0.1990 O   0  0  0  0  0
    6.2534    0.6490   -0.0391 O   0  0  0  0  0
   -2.0651   -0.6003    0.0351 C   0  0  0  0  0
   -1.4328    0.6394   -0.0429 C   0  0  0  0  0
    0.7138   -0.3621    0.0367 C   0  0  0  0  0
    2.1664   -0.0973    0.0176 C   0  0  0  0  0
   -1.2389   -1.8145    0.1154 C   0  0  0  0  0
    0.2238   -1.6099    0.1094 C   0  0  0  0  0
   -3.4593   -0.6835    0.0353 C   0  0  0  0  0
   -2.1933    1.8062   -0.1218 C   0  0  0  0  0
   -3.5862    1.7275   -0.1217 C   0  0  0  0  0
   -4.2176    0.4853   -0.0433 C   0  0  0  0  0
    3.0430   -1.0335   -0.5363 C   0  0  0  0  0
    2.6702    1.0909    0.5521 C   0  0  0  0  0
    4.4151   -0.7831   -0.5550 C   0  0  0  0  0
    4.0423    1.3414    0.5331 C   0  0  0  0  0
    4.9148    0.4043   -0.0203 C   0  0  0  0  0
    0.8368   -2.5001    0.1876 H   0  0  0  0  0
   -1.7039    2.7750   -0.1831 H   0  0  0  0  0
   -5.3033    0.4227   -0.0434 H   0  0  0  0  0
    2.6918   -1.9600   -0.9827 H   0  0  0  0  0
    2.0141    1.8350    0.9973 H   0  0  0  0  0
    5.0842   -1.5187   -0.9936 H   0  0  0  0  0
    4.4259    2.2675    0.9526 H   0  0  0  0  0
   -3.4973   -2.6081    0.1620 H   0  0  0  0  0
   -5.2737    2.6256   -0.1869 H   0  0  0  0  0
    6.7054   -0.1037   -0.4576 H   0  0  0  0  0
  1  7  1  0  0  0
  1  8  1  0  0  0
  2 12  1  0  0  0
  2 28  1  0  0  0
  3 10  2  0  0  0
  4 14  1  0  0  0
  4 29  1  0  0  0
  5 20  1  0  0  0
  5 30  1  0  0  0
  6  7  2  0  0  0
  6 10  1  0  0  0
  6 12  1  0  0  0
  7 13  1  0  0  0
  8  9  1  0  0  0
  8 11  2  0  0  0
  9 16  2  0  0  0
  9 17  1  0  0  0
 10 11  1  0  0  0
 11 21  1  0  0  0
 12 15  2  0  0  0
 13 14  2  0  0  0
 13 22  1  0  0  0
 14 15  1  0  0  0
 15 23  1  0  0  0
 16 18  1  0  0  0
 16 24  1  0  0  0
 17 19  2  0  0  0
 17 25  1  0  0  0
 18 20  2  0  0  0
 18 26  1  0  0  0
 19 20  1  0  0  0
 19 27  1  0  0  0
M  END
$$$$
5281607
 OpenBabel06141215043D

 29 31  0  0  0  0  0  0  0  0999 V2000
    0.2347   -0.8220    0.0512 O   0  0  0  0  0
   -3.7341    1.9557   -0.1152 O   0  0  0  0  0
   -1.3041    2.9429   -0.1858 O   0  0  0  0  0
   -4.0926   -2.7696    0.1975 O   0  0  0  0  0
   -1.7171    0.6210   -0.0362 C   0  0  0  0  0
   -1.1247   -0.6381    0.0441 C   0  0  0  0  0
    1.0528    0.2944   -0.0328 C   0  0  0  0  0
   -0.8525    1.8082   -0.1163 C   0  0  0  0  0
    2.4962   -0.0164   -0.0111 C   0  0  0  0  0
   -3.1080    0.7486   -0.0388 C   0  0  0  0  0
    0.6029    1.5571   -0.1076 C   0  0  0  0  0
   -1.9221   -1.7800    0.1229 C   0  0  0  0  0
   -3.3118   -1.6570    0.1204 C   0  0  0  0  0
   -3.9032   -0.3954    0.0397 C   0  0  0  0  0
    3.4015    0.8918    0.5433 C   0  0  0  0  0
    2.9631   -1.2202   -0.5449 C   0  0  0  0  0
    4.7650    0.5981    0.5637 C   0  0  0  0  0
    4.3265   -1.5141   -0.5242 C   0  0  0  0  0
    5.2275   -0.6049    0.0301 C   0  0  0  0  0
    1.2442    2.4272   -0.1857 H   0  0  0  0  0
   -1.4639   -2.7639    0.1860 H   0  0  0  0  0
   -4.9864   -0.2982    0.0379 H   0  0  0  0  0
    3.0795    1.8293    0.9889 H   0  0  0  0  0
    2.2844   -1.9432   -0.9907 H   0  0  0  0  0
    5.4665    1.3035    0.9997 H   0  0  0  0  0
    4.6871   -2.4498   -0.9413 H   0  0  0  0  0
    6.2890   -0.8339    0.0469 H   0  0  0  0  0
   -3.0844    2.6733   -0.1674 H   0  0  0  0  0
   -5.0272   -2.5008    0.1835 H   0  0  0  0  0
  1  6  1  0  0  0
  1  7  1  0  0  0
  2 10  1  0  0  0
  2 28  1  0  0  0
  3  8  2  0  0  0
  4 13  1  0  0  0
  4 29  1  0  0  0
  5  6  2  0  0  0
  5  8  1  0  0  0
  5 10  1  0  0  0
  6 12  1  0  0  0
  7  9  1  0  0  0
  7 11  2  0  0  0
  8 11  1  0  0  0
  9 15  2  0  0  0
  9 16  1  0  0  0
 10 14  2  0  0  0
 11 20  1  0  0  0
 12 13  2  0  0  0
 12 21  1  0  0  0
 13 14  1  0  0  0
 14 22  1  0  0  0
 15 17  1  0  0  0
 15 23  1  0  0  0
 16 18  2  0  0  0
 16 24  1  0  0  0
 17 19  2  0  0  0
 17 25  1  0  0  0
 18 19  1  0  0  0
 18 26  1  0  0  0
 19 27  1  0  0  0
M  END
$$$$
5281708
 OpenBabel06141215043D

 29 31  0  0  0  0  0  0  0  0999 V2000
    1.3932    1.8482   -0.0190 O   0  0  0  0  0
   -0.0268   -1.9767   -0.0690 O   0  0  0  0  0
    5.8921    0.3319    0.0414 O   0  0  0  0  0
   -6.1172   -0.2120    0.0417 O   0  0  0  0  0
    1.8360   -0.5382   -0.0113 C   0  0  0  0  0
   -0.5201    0.3524   -0.0269 C   0  0  0  0  0
    2.2640    0.7889   -0.0064 C   0  0  0  0  0
    0.3899   -0.8260   -0.0341 C   0  0  0  0  0
   -1.9846    0.2056   -0.0089 C   0  0  0  0  0
    0.0484    1.5675   -0.0189 C   0  0  0  0  0
    2.7693   -1.5780    0.0011 C   0  0  0  0  0
    3.6275    1.0839    0.0106 C   0  0  0  0  0
   -2.6981    0.1514   -1.2081 C   0  0  0  0  0
   -2.6652    0.1189    1.2074 C   0  0  0  0  0
    4.5611    0.0475    0.0234 C   0  0  0  0  0
    4.1327   -1.2804    0.0188 C   0  0  0  0  0
   -4.0859    0.0114   -1.1913 C   0  0  0  0  0
   -4.0529   -0.0214    1.2244 C   0  0  0  0  0
   -4.7633   -0.0750    0.0250 C   0  0  0  0  0
   -0.5128    2.4940   -0.0088 H   0  0  0  0  0
    2.4566   -2.6183   -0.0027 H   0  0  0  0  0
    3.9635    2.1178    0.0143 H   0  0  0  0  0
   -2.1843    0.2162   -2.1644 H   0  0  0  0  0
   -2.1258    0.1580    2.1508 H   0  0  0  0  0
    4.8527   -2.0945    0.0287 H   0  0  0  0  0
   -4.6275   -0.0295   -2.1325 H   0  0  0  0  0
   -4.5750   -0.0886    2.1749 H   0  0  0  0  0
    6.3926   -0.5021    0.0486 H   0  0  0  0  0
   -6.4433   -0.2312   -0.8744 H   0  0  0  0  0
  1  7  1  0  0  0
  1 10  1  0  0  0
  2  8  2  0  0  0
  3 15  1  0  0  0
  3 28  1  0  0  0
  4 19  1  0  0  0
  4 29  1  0  0  0
  5  7  2  0  0  0
  5  8  1  0  0  0
  5 11  1  0  0  0
  6  8  1  0  0  0
  6  9  1  0  0  0
  6 10  2  0  0  0
  7 12  1  0  0  0
  9 13  2  0  0  0
  9 14  1  0  0  0
 10 20  1  0  0  0
 11 16  2  0  0  0
 11 21  1  0  0  0
 12 15  2  0  0  0
 12 22  1  0  0  0
 13 17  1  0  0  0
 13 23  1  0  0  0
 14 18  2  0  0  0
 14 24  1  0  0  0
 15 16  1  0  0  0
 16 25  1  0  0  0
 17 19  2  0  0  0
 17 26  1  0  0  0
 18 19  1  0  0  0
 18 27  1  0  0  0
M  END
$$$$
5282360
 OpenBabel06141215043D

 45 48  0  0  0  0  0  0  0  0999 V2000
    5.3192    0.9814    0.3388 O   0  0  0  0  0
   -4.2282   -1.8320    0.4383 O   0  0  0  0  0
   -5.6384    0.5252    0.3626 O   0  0  0  0  0
    2.8991    0.5380    0.1742 C   0  0  0  0  0
    2.1637   -0.6864   -0.4065 C   0  0  0  0  0
    0.6877   -0.7144   -0.0100 C   0  0  0  0  0
   -0.0064    0.5589   -0.5818 C   0  0  0  0  0
    4.3219    0.2384   -0.3352 C   0  0  0  0  0
    2.2571    1.8018   -0.4109 C   0  0  0  0  0
    3.0637   -1.8572   -0.0216 C   0  0  0  0  0
    0.7398    1.8488   -0.1465 C   0  0  0  0  0
    4.4872   -1.2772   -0.1089 C   0  0  0  0  0
   -0.0381   -1.9547   -0.5346 C   0  0  0  0  0
    2.8892    0.6286    1.7218 C   0  0  0  0  0
   -1.5051    0.5493   -0.2925 C   0  0  0  0  0
   -1.4615   -1.9919    0.0135 C   0  0  0  0  0
   -2.1819   -0.6675   -0.0561 C   0  0  0  0  0
   -2.2634    1.7325   -0.3420 C   0  0  0  0  0
   -3.5690   -0.6643    0.1744 C   0  0  0  0  0
   -3.6421    1.7202   -0.1200 C   0  0  0  0  0
   -4.2946    0.5228    0.1430 C   0  0  0  0  0
    2.1975   -0.6267   -1.5073 H   0  0  0  0  0
    0.6019   -0.7208    1.0843 H   0  0  0  0  0
    0.0705    0.5144   -1.6794 H   0  0  0  0  0
    4.4024    0.4598   -1.4070 H   0  0  0  0  0
    2.4193    1.8353   -1.4962 H   0  0  0  0  0
    2.7304    2.7025   -0.0019 H   0  0  0  0  0
    2.9401   -2.7093   -0.6977 H   0  0  0  0  0
    2.8551   -2.2076    0.9954 H   0  0  0  0  0
    0.5507    2.0459    0.9156 H   0  0  0  0  0
    0.3474    2.7152   -0.6912 H   0  0  0  0  0
    5.0545   -1.4990    0.8021 H   0  0  0  0  0
    5.0394   -1.7229   -0.9439 H   0  0  0  0  0
    0.4792   -2.8737   -0.2371 H   0  0  0  0  0
   -0.0601   -1.9417   -1.6320 H   0  0  0  0  0
    3.4324    1.5191    2.0591 H   0  0  0  0  0
    1.8798    0.7008    2.1351 H   0  0  0  0  0
    3.3655   -0.2359    2.1947 H   0  0  0  0  0
   -1.4298   -2.3046    1.0651 H   0  0  0  0  0
   -2.0189   -2.7553   -0.5428 H   0  0  0  0  0
    6.1824    0.6687    0.0186 H   0  0  0  0  0
   -1.7990    2.6890   -0.5620 H   0  0  0  0  0
   -4.1924    2.6566   -0.1601 H   0  0  0  0  0
   -5.1713   -1.6324    0.5702 H   0  0  0  0  0
   -5.9685    1.4380    0.3005 H   0  0  0  0  0
  1  8  1  0  0  0
  1 41  1  0  0  0
  2 19  1  0  0  0
  2 44  1  0  0  0
  3 21  1  0  0  0
  3 45  1  0  0  0
  4  5  1  0  0  0
  4  8  1  0  0  0
  4  9  1  0  0  0
  4 14  1  0  0  0
  5  6  1  0  0  0
  5 10  1  0  0  0
  5 22  1  0  0  0
  6  7  1  0  0  0
  6 13  1  0  0  0
  6 23  1  0  0  0
  7 11  1  0  0  0
  7 15  1  0  0  0
  7 24  1  0  0  0
  8 12  1  0  0  0
  8 25  1  0  0  0
  9 11  1  0  0  0
  9 26  1  0  0  0
  9 27  1  0  0  0
 10 12  1  0  0  0
 10 28  1  0  0  0
 10 29  1  0  0  0
 11 30  1  0  0  0
 11 31  1  0  0  0
 12 32  1  0  0  0
 12 33  1  0  0  0
 13 16  1  0  0  0
 13 34  1  0  0  0
 13 35  1  0  0  0
 14 36  1  0  0  0
 14 37  1  0  0  0
 14 38  1  0  0  0
 15 17  2  0  0  0
 15 18  1  0  0  0
 16 17  1  0  0  0
 16 39  1  0  0  0
 16 40  1  0  0  0
 17 19  1  0  0  0
 18 20  2  0  0  0
 18 42  1  0  0  0
 19 21  2  0  0  0
 20 21  1  0  0  0
 20 43  1  0  0  0
M  END
$$$$
5284645
 OpenBabel06141215043D

 47 48  0  0  0  0  0  0  0  0999 V2000
    5.1327   -1.1790    0.0710 O   0  0  0  0  0
   -0.1394    1.7265    0.6903 O   0  0  0  0  0
   -0.5800    1.9343   -1.5708 O   0  0  0  0  0
   -3.3892    1.9990   -1.1549 O   0  0  0  0  0
   -4.9627   -2.2105    0.3769 O   0  0  0  0  0
    3.9663    0.7792   -0.7015 C   0  0  0  0  0
    3.8246   -0.6344   -0.1157 C   0  0  0  0  0
    2.6634    1.5858   -0.7123 C   0  0  0  0  0
    3.0527   -1.5813   -1.0468 C   0  0  0  0  0
    2.2640    2.0889    0.6810 C   0  0  0  0  0
    2.7293   -2.9419   -0.4112 C   0  0  0  0  0
    0.8799    2.7530    0.6901 C   0  0  0  0  0
    1.7125   -2.8858    0.7357 C   0  0  0  0  0
    0.6770    3.5561    1.9704 C   0  0  0  0  0
    0.3599   -2.3930    0.3028 C   0  0  0  0  0
   -1.8125    0.4318   -0.2056 C   0  0  0  0  0
   -1.5527   -0.8296    0.3638 C   0  0  0  0  0
   -0.7684    1.4388   -0.4725 C   0  0  0  0  0
   -0.2095   -1.2709    0.7704 C   0  0  0  0  0
   -3.1119    0.7844   -0.5980 C   0  0  0  0  0
   -2.6366   -1.7043    0.5592 C   0  0  0  0  0
   -3.9314   -1.3442    0.1796 C   0  0  0  0  0
   -4.1678   -0.1028   -0.4020 C   0  0  0  0  0
    4.3468    0.7017   -1.7284 H   0  0  0  0  0
    4.7372    1.3303   -0.1477 H   0  0  0  0  0
    3.3605   -0.5842    0.8711 H   0  0  0  0  0
    2.8011    2.4569   -1.3652 H   0  0  0  0  0
    1.8612    0.9933   -1.1562 H   0  0  0  0  0
    3.6598   -1.7745   -1.9411 H   0  0  0  0  0
    2.1235   -1.1227   -1.3964 H   0  0  0  0  0
    2.2624    1.2565    1.3931 H   0  0  0  0  0
    3.0234    2.8064    1.0152 H   0  0  0  0  0
    3.6525   -3.4065   -0.0448 H   0  0  0  0  0
    2.3427   -3.6050   -1.1960 H   0  0  0  0  0
    0.7620    3.4268   -0.1670 H   0  0  0  0  0
    2.1041   -2.2838    1.5629 H   0  0  0  0  0
    1.5855   -3.8995    1.1358 H   0  0  0  0  0
    0.7608    2.9146    2.8549 H   0  0  0  0  0
    1.4081    4.3660    2.0528 H   0  0  0  0  0
   -0.3282    3.9910    1.9913 H   0  0  0  0  0
    5.5801   -1.1883   -0.7924 H   0  0  0  0  0
   -0.1676   -3.0110   -0.4206 H   0  0  0  0  0
    0.3134   -0.6501    1.4905 H   0  0  0  0  0
   -2.4709   -2.6803    1.0135 H   0  0  0  0  0
   -5.1761    0.1753   -0.6986 H   0  0  0  0  0
   -2.5952    2.5545   -1.1965 H   0  0  0  0  0
   -4.6198   -3.0221    0.7889 H   0  0  0  0  0
  1  7  1  0  0  0
  1 41  1  0  0  0
  2 12  1  0  0  0
  2 18  1  0  0  0
  3 18  2  0  0  0
  4 20  1  0  0  0
  4 46  1  0  0  0
  5 22  1  0  0  0
  5 47  1  0  0  0
  6  7  1  0  0  0
  6  8  1  0  0  0
  6 24  1  0  0  0
  6 25  1  0  0  0
  7  9  1  0  0  0
  7 26  1  0  0  0
  8 10  1  0  0  0
  8 27  1  0  0  0
  8 28  1  0  0  0
  9 11  1  0  0  0
  9 29  1  0  0  0
  9 30  1  0  0  0
 10 12  1  0  0  0
 10 31  1  0  0  0
 10 32  1  0  0  0
 11 13  1  0  0  0
 11 33  1  0  0  0
 11 34  1  0  0  0
 12 14  1  0  0  0
 12 35  1  0  0  0
 13 15  1  0  0  0
 13 36  1  0  0  0
 13 37  1  0  0  0
 14 38  1  0  0  0
 14 39  1  0  0  0
 14 40  1  0  0  0
 15 19  2  0  0  0
 15 42  1  0  0  0
 16 17  2  0  0  0
 16 18  1  0  0  0
 16 20  1  0  0  0
 17 19  1  0  0  0
 17 21  1  0  0  0
 19 43  1  0  0  0
 20 23  2  0  0  0
 21 22  2  0  0  0
 21 44  1  0  0  0
 22 23  1  0  0  0
 23 45  1  0  0  0
M  END
$$$$
5564
 OpenBabel06141215043D

 24 25  0  0  0  0  0  0  0  0999 V2000
   -1.9929    2.6476    1.0550 Cl  0  0  0  0  0
    4.9959   -1.2993    1.2086 Cl  0  0  0  0  0
   -4.9750   -1.7896    0.3951 Cl  0  0  0  0  0
   -0.0044    1.1637   -0.6411 O   0  0  0  0  0
    1.9872    0.5101   -2.4666 O   0  0  0  0  0
    1.1584    0.5912   -0.2218 C   0  0  0  0  0
   -1.1835    0.4855   -0.3842 C   0  0  0  0  0
    2.1581    0.2636   -1.1379 C   0  0  0  0  0
    1.3454    0.3342    1.1363 C   0  0  0  0  0
   -2.1753    1.0681    0.3860 C   0  0  0  0  0
   -1.3345   -0.7824   -0.9203 C   0  0  0  0  0
    3.3449   -0.3210   -0.6957 C   0  0  0  0  0
    2.5321   -0.2503    1.5784 C   0  0  0  0  0
   -3.3536    0.3617    0.6281 C   0  0  0  0  0
   -2.5127   -1.4885   -0.6782 C   0  0  0  0  0
    3.5320   -0.5780    0.6625 C   0  0  0  0  0
   -3.5223   -0.9166    0.0959 C   0  0  0  0  0
    0.5831    0.5915    1.8665 H   0  0  0  0  0
   -0.5637   -1.2373   -1.5351 H   0  0  0  0  0
    4.1242   -0.5762   -1.4104 H   0  0  0  0  0
    2.6650   -0.4429    2.6400 H   0  0  0  0  0
   -4.1418    0.8067    1.2319 H   0  0  0  0  0
   -2.6314   -2.4828   -1.1012 H   0  0  0  0  0
    2.7799    0.2175   -2.9482 H   0  0  0  0  0
  1 10  1  0  0  0
  2 16  1  0  0  0
  3 17  1  0  0  0
  4  6  1  0  0  0
  4  7  1  0  0  0
  5  8  1  0  0  0
  5 24  1  0  0  0
  6  8  2  0  0  0
  6  9  1  0  0  0
  7 10  2  0  0  0
  7 11  1  0  0  0
  8 12  1  0  0  0
  9 13  2  0  0  0
  9 18  1  0  0  0
 10 14  1  0  0  0
 11 15  2  0  0  0
 11 19  1  0  0  0
 12 16  2  0  0  0
 12 20  1  0  0  0
 13 16  1  0  0  0
 13 21  1  0  0  0
 14 17  2  0  0  0
 14 22  1  0  0  0
 15 17  1  0  0  0
 15 23  1  0  0  0
M  END
$$$$
5591
 OpenBabel06141215043D

 58 61  0  0  0  0  0  0  0  0999 V2000
   -4.5147   -1.7839   -0.7418 S   0  0  0  0  0
    3.8001    1.4788   -0.5522 O   0  0  0  0  0
    0.4368    2.8248   -0.1607 O   0  0  0  0  0
    4.5710   -3.8323    0.7548 O   0  0  0  0  0
   -7.2016    0.0960    1.2932 O   0  0  0  0  0
   -6.2765   -3.6813   -1.1975 O   0  0  0  0  0
   -6.9275   -1.8615    0.0927 N   0  0  0  0  0
    2.7411    2.2344    0.0656 C   0  0  0  0  0
    2.5994    1.9012    1.5596 C   0  0  0  0  0
    2.3504    0.4153    1.7764 C   0  0  0  0  0
    3.2912   -0.3946    0.9346 C   0  0  0  0  0
    3.9438    0.1721   -0.1664 C   0  0  0  0  0
    1.4411    2.0034   -0.7197 C   0  0  0  0  0
    3.1409    3.7104   -0.0766 C   0  0  0  0  0
    3.5010   -1.7483    1.2309 C   0  0  0  0  0
    4.8205   -0.5977   -0.9365 C   0  0  0  0  0
    5.0316   -1.9402   -0.6261 C   0  0  0  0  0
    4.3693   -2.5166    0.4551 C   0  0  0  0  0
    2.8035   -2.3944    2.3883 C   0  0  0  0  0
    5.5418    0.0208   -2.0938 C   0  0  0  0  0
    5.9703   -2.7655   -1.4477 C   0  0  0  0  0
   -0.8565    2.3636   -0.2224 C   0  0  0  0  0
   -3.4692    1.4331   -0.3464 C   0  0  0  0  0
   -1.7586    2.7233    0.7695 C   0  0  0  0  0
   -1.2418    1.5453   -1.2756 C   0  0  0  0  0
   -4.8726    0.9334   -0.4131 C   0  0  0  0  0
   -5.0496   -0.3995    0.3098 C   0  0  0  0  0
   -3.0713    2.2557    0.7072 C   0  0  0  0  0
   -2.5546    1.0778   -1.3379 C   0  0  0  0  0
   -6.5031   -0.6646    0.6317 C   0  0  0  0  0
   -6.0561   -2.6089   -0.6550 C   0  0  0  0  0
    1.8064    2.4881    2.0372 H   0  0  0  0  0
    3.5366    2.1642    2.0708 H   0  0  0  0  0
    1.3167    0.1603    1.5164 H   0  0  0  0  0
    2.4916    0.2046    2.8425 H   0  0  0  0  0
    1.1849    0.9370   -0.6894 H   0  0  0  0  0
    1.5869    2.2679   -1.7751 H   0  0  0  0  0
    4.1202    3.8900    0.3829 H   0  0  0  0  0
    3.2454    3.9880   -1.1320 H   0  0  0  0  0
    2.4176    4.3863    0.3908 H   0  0  0  0  0
    2.8339   -3.4878    2.3499 H   0  0  0  0  0
    3.2674   -2.0806    3.3291 H   0  0  0  0  0
    1.7409   -2.1290    2.4040 H   0  0  0  0  0
    6.6091    0.1172   -1.8682 H   0  0  0  0  0
    5.4084   -0.5796   -3.0006 H   0  0  0  0  0
    5.1783    1.0204   -2.3508 H   0  0  0  0  0
    6.5950   -3.4018   -0.8102 H   0  0  0  0  0
    5.4059   -3.3973   -2.1414 H   0  0  0  0  0
    6.6850   -2.1783   -2.0298 H   0  0  0  0  0
    4.9225   -4.3102   -0.0128 H   0  0  0  0  0
   -5.5266    1.6920    0.0395 H   0  0  0  0  0
   -5.2133    0.8782   -1.4565 H   0  0  0  0  0
   -1.4511    3.3627    1.5918 H   0  0  0  0  0
   -0.5701    1.2738   -2.0840 H   0  0  0  0  0
   -4.4920   -0.4380    1.2525 H   0  0  0  0  0
   -3.7731    2.5378    1.4876 H   0  0  0  0  0
   -2.8525    0.4547   -2.1766 H   0  0  0  0  0
   -7.8804   -2.1786    0.2392 H   0  0  0  0  0
  1 27  1  0  0  0
  1 31  1  0  0  0
  2  8  1  0  0  0
  2 12  1  0  0  0
  3 13  1  0  0  0
  3 22  1  0  0  0
  4 18  1  0  0  0
  4 50  1  0  0  0
  5 30  2  0  0  0
  6 31  2  0  0  0
  7 30  1  0  0  0
  7 31  1  0  0  0
  7 58  1  0  0  0
  8  9  1  0  0  0
  8 13  1  0  0  0
  8 14  1  0  0  0
  9 10  1  0  0  0
  9 32  1  0  0  0
  9 33  1  0  0  0
 10 11  1  0  0  0
 10 34  1  0  0  0
 10 35  1  0  0  0
 11 12  2  0  0  0
 11 15  1  0  0  0
 12 16  1  0  0  0
 13 36  1  0  0  0
 13 37  1  0  0  0
 14 38  1  0  0  0
 14 39  1  0  0  0
 14 40  1  0  0  0
 15 18  2  0  0  0
 15 19  1  0  0  0
 16 17  2  0  0  0
 16 20  1  0  0  0
 17 18  1  0  0  0
 17 21  1  0  0  0
 19 41  1  0  0  0
 19 42  1  0  0  0
 19 43  1  0  0  0
 20 44  1  0  0  0
 20 45  1  0  0  0
 20 46  1  0  0  0
 21 47  1  0  0  0
 21 48  1  0  0  0
 21 49  1  0  0  0
 22 24  2  0  0  0
 22 25  1  0  0  0
 23 26  1  0  0  0
 23 28  2  0  0  0
 23 29  1  0  0  0
 24 28  1  0  0  0
 24 53  1  0  0  0
 25 29  2  0  0  0
 25 54  1  0  0  0
 26 27  1  0  0  0
 26 51  1  0  0  0
 26 52  1  0  0  0
 27 30  1  0  0  0
 27 55  1  0  0  0
 28 56  1  0  0  0
 29 57  1  0  0  0
M  END
$$$$
5881
 OpenBabel06141215043D

 49 52  0  0  0  0  0  0  0  0999 V2000
    5.0456    1.0387   -0.6602 O   0  0  0  0  0
   -5.8779   -0.0883   -0.2858 O   0  0  0  0  0
   -0.1476    0.4493   -0.2872 C   0  0  0  0  0
    0.6423   -0.7776    0.2602 C   0  0  0  0  0
    2.0784   -0.7229   -0.2660 C   0  0  0  0  0
    2.8037    0.5675    0.1592 C   0  0  0  0  0
   -1.6316    0.4701    0.2571 C   0  0  0  0  0
    0.6160    1.7924   -0.1066 C   0  0  0  0  0
    2.0973    1.7357   -0.5206 C   0  0  0  0  0
    3.0550   -1.8383    0.0904 C   0  0  0  0  0
   -0.0485   -2.0818   -0.1630 C   0  0  0  0  0
   -2.2596   -0.9288    0.1789 C   0  0  0  0  0
   -2.4606    1.4525   -0.6230 C   0  0  0  0  0
    4.1893    0.2195   -0.3547 C   0  0  0  0  0
    4.3969   -1.2849   -0.4117 C   0  0  0  0  0
   -1.5366   -2.0444   -0.0222 C   0  0  0  0  0
    2.9394    0.7926    1.6760 C   0  0  0  0  0
   -1.6843    0.9351    1.7322 C   0  0  0  0  0
   -3.7602   -1.0207    0.3328 C   0  0  0  0  0
   -3.9702    1.3785   -0.3990 C   0  0  0  0  0
   -4.4868   -0.0443   -0.5868 C   0  0  0  0  0
   -0.2108    0.3002   -1.3778 H   0  0  0  0  0
    0.6565   -0.7470    1.3557 H   0  0  0  0  0
    2.0088   -0.7343   -1.3680 H   0  0  0  0  0
    0.5695    2.1202    0.9360 H   0  0  0  0  0
    0.1289    2.5768   -0.6968 H   0  0  0  0  0
    2.1666    1.6416   -1.6122 H   0  0  0  0  0
    2.5873    2.6843   -0.2692 H   0  0  0  0  0
    2.8111   -2.7853   -0.4011 H   0  0  0  0  0
    3.0835   -2.0208    1.1702 H   0  0  0  0  0
    0.3417   -2.9066    0.4456 H   0  0  0  0  0
    0.1845   -2.3214   -1.2080 H   0  0  0  0  0
   -2.2683    1.2456   -1.6847 H   0  0  0  0  0
   -2.1390    2.4861   -0.4475 H   0  0  0  0  0
    4.5794   -1.5770   -1.4498 H   0  0  0  0  0
    5.2246   -1.5917    0.2312 H   0  0  0  0  0
   -2.0410   -3.0054   -0.0889 H   0  0  0  0  0
    1.9738    0.8549    2.1846 H   0  0  0  0  0
    3.5163    0.0004    2.1655 H   0  0  0  0  0
    3.4742    1.7297    1.8731 H   0  0  0  0  0
   -2.6908    0.8591    2.1570 H   0  0  0  0  0
   -1.0269    0.3366    2.3712 H   0  0  0  0  0
   -1.3903    1.9844    1.8367 H   0  0  0  0  0
   -4.1237   -2.0366    0.1298 H   0  0  0  0  0
   -4.0360   -0.8273    1.3772 H   0  0  0  0  0
   -4.2323    1.7476    0.6002 H   0  0  0  0  0
   -4.4832    2.0491   -1.0994 H   0  0  0  0  0
   -4.3616   -0.3443   -1.6344 H   0  0  0  0  0
   -6.1817   -1.0003   -0.4328 H   0  0  0  0  0
  1 14  2  0  0  0
  2 21  1  0  0  0
  2 49  1  0  0  0
  3  4  1  0  0  0
  3  7  1  0  0  0
  3  8  1  0  0  0
  3 22  1  0  0  0
  4  5  1  0  0  0
  4 11  1  0  0  0
  4 23  1  0  0  0
  5  6  1  0  0  0
  5 10  1  0  0  0
  5 24  1  0  0  0
  6  9  1  0  0  0
  6 14  1  0  0  0
  6 17  1  0  0  0
  7 12  1  0  0  0
  7 13  1  0  0  0
  7 18  1  0  0  0
  8  9  1  0  0  0
  8 25  1  0  0  0
  8 26  1  0  0  0
  9 27  1  0  0  0
  9 28  1  0  0  0
 10 15  1  0  0  0
 10 29  1  0  0  0
 10 30  1  0  0  0
 11 16  1  0  0  0
 11 31  1  0  0  0
 11 32  1  0  0  0
 12 16  2  0  0  0
 12 19  1  0  0  0
 13 20  1  0  0  0
 13 33  1  0  0  0
 13 34  1  0  0  0
 14 15  1  0  0  0
 15 35  1  0  0  0
 15 36  1  0  0  0
 16 37  1  0  0  0
 17 38  1  0  0  0
 17 39  1  0  0  0
 17 40  1  0  0  0
 18 41  1  0  0  0
 18 42  1  0  0  0
 18 43  1  0  0  0
 19 21  1  0  0  0
 19 44  1  0  0  0
 19 45  1  0  0  0
 20 21  1  0  0  0
 20 46  1  0  0  0
 20 47  1  0  0  0
 21 48  1  0  0  0
M  END
$$$$
5920
 OpenBabel06141215043D

 35 36  0  0  0  0  0  0  0  0999 V2000
    0.3791   -0.6950   -3.2651 I   0  0  0  0  0
    0.9319   -2.5718    2.5158 I   0  0  0  0  0
    2.2185    3.2966    1.0804 I   0  0  0  0  0
    1.7007   -1.8219   -0.5358 O   0  0  0  0  0
   -2.9055    2.1893   -0.5510 O   0  0  0  0  0
   -5.1091    1.8808   -0.9922 O   0  0  0  0  0
    5.2573    2.2728    0.4569 O   0  0  0  0  0
   -5.3843    0.6531    1.4466 N   0  0  0  0  0
   -3.7935   -0.8290    0.3119 C   0  0  0  0  0
   -4.0739    0.5999    0.8024 C   0  0  0  0  0
   -2.3229   -1.0942    0.0852 C   0  0  0  0  0
   -1.5544   -1.5848    1.1278 C   0  0  0  0  0
   -1.7732   -0.8416   -1.1606 C   0  0  0  0  0
    0.3719   -1.5809   -0.3305 C   0  0  0  0  0
   -0.4161   -1.0869   -1.3700 C   0  0  0  0  0
   -0.1974   -1.8299    0.9183 C   0  0  0  0  0
   -4.1111    1.5995   -0.3408 C   0  0  0  0  0
    2.5836   -0.7883   -0.2841 C   0  0  0  0  0
    2.0930    0.4281    0.1587 C   0  0  0  0  0
    3.9384   -0.9944   -0.4804 C   0  0  0  0  0
    2.9844    1.4703    0.4128 C   0  0  0  0  0
    4.8297    0.0479   -0.2264 C   0  0  0  0  0
    4.3528    1.2803    0.2202 C   0  0  0  0  0
   -4.3497   -1.0399   -0.6119 H   0  0  0  0  0
   -4.1581   -1.5630    1.0441 H   0  0  0  0  0
   -3.3314    0.9322    1.5371 H   0  0  0  0  0
   -2.0107   -1.7717    2.0967 H   0  0  0  0  0
   -2.3990   -0.4592   -1.9630 H   0  0  0  0  0
   -5.3935    0.0296    2.2533 H   0  0  0  0  0
   -6.0973    0.2950    0.8114 H   0  0  0  0  0
    1.0396    0.6259    0.3234 H   0  0  0  0  0
    4.3109   -1.9533   -0.8280 H   0  0  0  0  0
    5.8928   -0.1163   -0.3814 H   0  0  0  0  0
   -2.9405    2.8424   -1.2822 H   0  0  0  0  0
    6.1524    1.9447    0.2645 H   0  0  0  0  0
  1 15  1  0  0  0
  2 16  1  0  0  0
  3 21  1  0  0  0
  4 14  1  0  0  0
  4 18  1  0  0  0
  5 17  1  0  0  0
  5 34  1  0  0  0
  6 17  2  0  0  0
  7 23  1  0  0  0
  7 35  1  0  0  0
  8 10  1  0  0  0
  8 29  1  0  0  0
  8 30  1  0  0  0
  9 10  1  0  0  0
  9 11  1  0  0  0
  9 24  1  0  0  0
  9 25  1  0  0  0
 10 17  1  0  0  0
 10 26  1  0  0  0
 11 12  2  0  0  0
 11 13  1  0  0  0
 12 16  1  0  0  0
 12 27  1  0  0  0
 13 15  2  0  0  0
 13 28  1  0  0  0
 14 15  1  0  0  0
 14 16  2  0  0  0
 18 19  2  0  0  0
 18 20  1  0  0  0
 19 21  1  0  0  0
 19 31  1  0  0  0
 20 22  2  0  0  0
 20 32  1  0  0  0
 21 23  2  0  0  0
 22 23  1  0  0  0
 22 33  1  0  0  0
M  END
$$$$
6005
 OpenBabel06141215043D

 37 40  0  0  0  0  0  0  0  0999 V2000
    2.7577   -1.8892    0.5407 O   0  0  0  0  0
    4.8778   -0.2391    0.4097 O   0  0  0  0  0
   -2.7275    1.6804   -0.0774 N   0  0  0  0  0
   -1.3737    1.1473    0.2256 C   0  0  0  0  0
   -1.2651   -0.3657    0.0082 C   0  0  0  0  0
   -0.2863    1.8505   -0.6184 C   0  0  0  0  0
   -2.4274   -1.1613   -0.0121 C   0  0  0  0  0
   -3.7467    0.8881    0.6293 C   0  0  0  0  0
   -3.7897   -0.5308    0.0701 C   0  0  0  0  0
    0.0162   -0.9626   -0.1079 C   0  0  0  0  0
    1.0853    1.2772   -0.3404 C   0  0  0  0  0
    1.2238   -0.1054   -0.0907 C   0  0  0  0  0
   -2.8681    3.0896    0.3047 C   0  0  0  0  0
   -2.3218   -2.5455   -0.1778 C   0  0  0  0  0
    0.0823   -2.3582   -0.2706 C   0  0  0  0  0
    2.2101    2.1156   -0.3745 C   0  0  0  0  0
    2.5161   -0.5971    0.1660 C   0  0  0  0  0
   -1.0726   -3.1405   -0.3032 C   0  0  0  0  0
    3.6308    0.2464    0.1472 C   0  0  0  0  0
    3.4789    1.6002   -0.1286 C   0  0  0  0  0
   -1.1566    1.3143    1.2922 H   0  0  0  0  0
   -0.2640    2.9214   -0.3895 H   0  0  0  0  0
   -0.4935    1.7434   -1.6915 H   0  0  0  0  0
   -4.7423    1.3293    0.4944 H   0  0  0  0  0
   -3.5463    0.8686    1.7093 H   0  0  0  0  0
   -4.2218   -0.5161   -0.9388 H   0  0  0  0  0
   -4.4451   -1.1396    0.7044 H   0  0  0  0  0
   -2.2373    3.7366   -0.3115 H   0  0  0  0  0
   -2.6239    3.2585    1.3596 H   0  0  0  0  0
   -3.8945    3.4349    0.1331 H   0  0  0  0  0
   -3.2141   -3.1649   -0.2185 H   0  0  0  0  0
    1.0097   -2.8871   -0.4590 H   0  0  0  0  0
    2.1002    3.1759   -0.5875 H   0  0  0  0  0
   -0.9959   -4.2141   -0.4498 H   0  0  0  0  0
    4.3417    2.2600   -0.1480 H   0  0  0  0  0
    2.0940   -2.1318    1.2093 H   0  0  0  0  0
    4.8035   -1.1937    0.5825 H   0  0  0  0  0
  1 17  1  0  0  0
  1 36  1  0  0  0
  2 19  1  0  0  0
  2 37  1  0  0  0
  3  4  1  0  0  0
  3  8  1  0  0  0
  3 13  1  0  0  0
  4  5  1  0  0  0
  4  6  1  0  0  0
  4 21  1  0  0  0
  5  7  2  0  0  0
  5 10  1  0  0  0
  6 11  1  0  0  0
  6 22  1  0  0  0
  6 23  1  0  0  0
  7  9  1  0  0  0
  7 14  1  0  0  0
  8  9  1  0  0  0
  8 24  1  0  0  0
  8 25  1  0  0  0
  9 26  1  0  0  0
  9 27  1  0  0  0
 10 12  1  0  0  0
 10 15  2  0  0  0
 11 12  2  0  0  0
 11 16  1  0  0  0
 12 17  1  0  0  0
 13 28  1  0  0  0
 13 29  1  0  0  0
 13 30  1  0  0  0
 14 18  2  0  0  0
 14 31  1  0  0  0
 15 18  1  0  0  0
 15 32  1  0  0  0
 16 20  2  0  0  0
 16 33  1  0  0  0
 17 19  2  0  0  0
 18 34  1  0  0  0
 19 20  1  0  0  0
 20 35  1  0  0  0
M  END
$$$$
6603820
 OpenBabel06141215043D

 37 40  0  0  0  0  0  0  0  0999 V2000
    2.9057   -2.8168    0.5228 O   0  0  0  0  0
    4.9072   -0.9016    0.3524 O   0  0  0  0  0
   -2.1166    2.4055    0.2557 N   0  0  0  0  0
   -0.7192    1.9715    0.2384 C   0  0  0  0  0
   -0.5358    0.6249   -0.5160 C   0  0  0  0  0
    0.1558    3.0161   -0.4618 C   0  0  0  0  0
    0.8980    0.1705   -0.2238 C   0  0  0  0  0
   -1.6986   -0.3390   -0.2997 C   0  0  0  0  0
    1.6361    2.6247   -0.4166 C   0  0  0  0  0
    1.9255    1.1463   -0.2623 C   0  0  0  0  0
   -2.9050    1.4438    1.0314 C   0  0  0  0  0
   -2.8243    0.0568    0.4497 C   0  0  0  0  0
    1.2619   -1.1543    0.0636 C   0  0  0  0  0
   -1.7507   -1.5752   -0.9662 C   0  0  0  0  0
    3.2668    0.7664   -0.0780 C   0  0  0  0  0
   -3.8935   -0.8321    0.6409 C   0  0  0  0  0
    2.5988   -1.5161    0.2544 C   0  0  0  0  0
    3.6021   -0.5598    0.1715 C   0  0  0  0  0
   -2.8258   -2.4477   -0.7879 C   0  0  0  0  0
   -3.8883   -2.0839    0.0315 C   0  0  0  0  0
   -0.3795    1.8837    1.2817 H   0  0  0  0  0
   -0.5696    0.8315   -1.5980 H   0  0  0  0  0
    0.0284    4.0070   -0.0082 H   0  0  0  0  0
   -0.1540    3.1210   -1.5107 H   0  0  0  0  0
    2.0869    3.1367    0.4444 H   0  0  0  0  0
    2.1378    3.0037   -1.3151 H   0  0  0  0  0
   -2.4767    2.4603   -0.6970 H   0  0  0  0  0
   -3.9456    1.7888    1.0257 H   0  0  0  0  0
   -2.5762    1.4256    2.0774 H   0  0  0  0  0
    0.5196   -1.9389    0.1582 H   0  0  0  0  0
   -0.9497   -1.8730   -1.6387 H   0  0  0  0  0
    4.0461    1.5252   -0.1129 H   0  0  0  0  0
   -4.7488   -0.5397    1.2449 H   0  0  0  0  0
   -2.8342   -3.4080   -1.2952 H   0  0  0  0  0
   -4.7246   -2.7619    0.1729 H   0  0  0  0  0
    3.8706   -2.8890    0.6259 H   0  0  0  0  0
    5.4594   -0.1061    0.2617 H   0  0  0  0  0
  1 17  1  0  0  0
  1 36  1  0  0  0
  2 18  1  0  0  0
  2 37  1  0  0  0
  3  4  1  0  0  0
  3 11  1  0  0  0
  3 27  1  0  0  0
  4  5  1  0  0  0
  4  6  1  0  0  0
  4 21  1  0  0  0
  5  7  1  0  0  0
  5  8  1  0  0  0
  5 22  1  0  0  0
  6  9  1  0  0  0
  6 23  1  0  0  0
  6 24  1  0  0  0
  7 10  2  0  0  0
  7 13  1  0  0  0
  8 12  2  0  0  0
  8 14  1  0  0  0
  9 10  1  0  0  0
  9 25  1  0  0  0
  9 26  1  0  0  0
 10 15  1  0  0  0
 11 12  1  0  0  0
 11 28  1  0  0  0
 11 29  1  0  0  0
 12 16  1  0  0  0
 13 17  2  0  0  0
 13 30  1  0  0  0
 14 19  2  0  0  0
 14 31  1  0  0  0
 15 18  2  0  0  0
 15 32  1  0  0  0
 16 20  2  0  0  0
 16 33  1  0  0  0
 17 18  1  0  0  0
 19 20  1  0  0  0
 19 34  1  0  0  0
 20 35  1  0  0  0
M  END
$$$$
667639
 OpenBabel06141215043D

 30 31  0  0  0  0  0  0  0  0999 V2000
   -4.9869    1.6420    0.8824 O   0  0  0  0  0
    5.1716   -2.0059    0.6387 O   0  0  0  0  0
    4.2974    2.5298   -0.5648 O   0  0  0  0  0
   -5.8851   -0.7432   -0.2262 O   0  0  0  0  0
    2.0350   -0.2780   -0.0378 C   0  0  0  0  0
   -1.8187    0.0770   -0.0536 C   0  0  0  0  0
    0.5906   -0.5670   -0.0778 C   0  0  0  0  0
   -0.3933    0.3597    0.0049 C   0  0  0  0  0
   -2.7348    1.0023    0.4467 C   0  0  0  0  0
    2.4786    1.0027   -0.3240 C   0  0  0  0  0
    2.9211   -1.2929    0.2854 C   0  0  0  0  0
   -2.2698   -1.1202   -0.6096 C   0  0  0  0  0
   -4.1019    0.7304    0.3912 C   0  0  0  0  0
    4.2884   -1.0194    0.3232 C   0  0  0  0  0
    3.8460    1.2763   -0.2862 C   0  0  0  0  0
   -3.6365   -1.3922   -0.6651 C   0  0  0  0  0
   -4.5526   -0.4668   -0.1649 C   0  0  0  0  0
    4.7509    0.2652    0.0375 C   0  0  0  0  0
    0.3516   -1.6235   -0.1654 H   0  0  0  0  0
   -0.1509    1.4095    0.1453 H   0  0  0  0  0
   -2.3959    1.9391    0.8842 H   0  0  0  0  0
    1.8082    1.8103   -0.6019 H   0  0  0  0  0
    2.5635   -2.2949    0.5104 H   0  0  0  0  0
   -1.5971   -1.8608   -1.0319 H   0  0  0  0  0
   -3.9751   -2.3263   -1.1055 H   0  0  0  0  0
    5.8179    0.4716    0.0688 H   0  0  0  0  0
   -5.8863    1.2908    0.7620 H   0  0  0  0  0
    4.6797   -2.8281    0.8062 H   0  0  0  0  0
    5.2673    2.5392   -0.4916 H   0  0  0  0  0
   -6.0092   -1.6137   -0.6417 H   0  0  0  0  0
  1 13  1  0  0  0
  1 27  1  0  0  0
  2 14  1  0  0  0
  2 28  1  0  0  0
  3 15  1  0  0  0
  3 29  1  0  0  0
  4 17  1  0  0  0
  4 30  1  0  0  0
  5  7  1  0  0  0
  5 10  2  0  0  0
  5 11  1  0  0  0
  6  8  1  0  0  0
  6  9  2  0  0  0
  6 12  1  0  0  0
  7  8  2  0  0  0
  7 19  1  0  0  0
  8 20  1  0  0  0
  9 13  1  0  0  0
  9 21  1  0  0  0
 10 15  1  0  0  0
 10 22  1  0  0  0
 11 14  2  0  0  0
 11 23  1  0  0  0
 12 16  2  0  0  0
 12 24  1  0  0  0
 13 17  2  0  0  0
 14 18  1  0  0  0
 15 18  2  0  0  0
 16 17  1  0  0  0
 16 25  1  0  0  0
 18 26  1  0  0  0
M  END
$$$$
7091
 OpenBabel06141215043D

 20 21  0  0  0  0  0  0  0  0999 V2000
   -3.0053    1.3878    0.0004 O   0  0  0  0  0
   -3.0048   -1.3881   -0.0010 O   0  0  0  0  0
    0.6010    0.7077    0.0001 C   0  0  0  0  0
    0.6010   -0.7076    0.0003 C   0  0  0  0  0
   -0.6240    1.3944    0.0000 C   0  0  0  0  0
   -0.6241   -1.3943    0.0005 C   0  0  0  0  0
    1.8261    1.3945   -0.0003 C   0  0  0  0  0
    1.8260   -1.3944    0.0003 C   0  0  0  0  0
   -1.8317    0.6959    0.0000 C   0  0  0  0  0
   -1.8317   -0.6958    0.0002 C   0  0  0  0  0
    3.0338    0.6958   -0.0004 C   0  0  0  0  0
    3.0337   -0.6960   -0.0001 C   0  0  0  0  0
   -0.6328    2.4832   -0.0001 H   0  0  0  0  0
   -0.6410   -2.4828    0.0004 H   0  0  0  0  0
    1.8504    2.4822   -0.0005 H   0  0  0  0  0
    1.8500   -2.4822    0.0004 H   0  0  0  0  0
    3.9743    1.2389   -0.0007 H   0  0  0  0  0
    3.9742   -1.2391   -0.0002 H   0  0  0  0  0
   -2.8122    2.3410    0.0002 H   0  0  0  0  0
   -3.7379   -0.7483   -0.0014 H   0  0  0  0  0
  1  9  1  0  0  0
  1 19  1  0  0  0
  2 10  1  0  0  0
  2 20  1  0  0  0
  3  4  2  0  0  0
  3  5  1  0  0  0
  3  7  1  0  0  0
  4  6  1  0  0  0
  4  8  1  0  0  0
  5  9  2  0  0  0
  5 13  1  0  0  0
  6 10  2  0  0  0
  6 14  1  0  0  0
  7 11  2  0  0  0
  7 15  1  0  0  0
  8 12  2  0  0  0
  8 16  1  0  0  0
  9 10  1  0  0  0
 11 12  1  0  0  0
 11 17  1  0  0  0
 12 18  1  0  0  0
M  END
$$$$
7381
 OpenBabel06141215043D

 26 26  0  0  0  0  0  0  0  0999 V2000
    2.3843   -1.9100    0.0009 O   0  0  0  0  0
    3.4547    0.6554   -0.0001 O   0  0  0  0  0
   -2.1404   -0.0797    0.0001 C   0  0  0  0  0
   -0.6154    0.1173   -0.0005 C   0  0  0  0  0
   -2.7491    0.5754   -1.2586 C   0  0  0  0  0
   -2.7487    0.5762    1.2586 C   0  0  0  0  0
   -2.5792   -1.5617    0.0007 C   0  0  0  0  0
    0.1849   -0.9975   -0.0008 C   0  0  0  0  0
   -0.1241    1.3986    0.0001 C   0  0  0  0  0
    1.5683   -0.8191   -0.0006 C   0  0  0  0  0
    1.2593    1.5770    0.0004 C   0  0  0  0  0
    2.1055    0.4681   -0.0001 C   0  0  0  0  0
   -3.8323    0.4114   -1.3039 H   0  0  0  0  0
   -2.5908    1.6590   -1.2841 H   0  0  0  0  0
   -2.3110    0.1568   -2.1726 H   0  0  0  0  0
   -2.5909    1.6598    1.2833 H   0  0  0  0  0
   -3.8318    0.4119    1.3045 H   0  0  0  0  0
   -2.3100    0.1584    2.1726 H   0  0  0  0  0
   -3.6735   -1.6427    0.0011 H   0  0  0  0  0
   -2.2278   -2.0946   -0.8907 H   0  0  0  0  0
   -2.2269   -2.0941    0.8921 H   0  0  0  0  0
   -0.1839   -2.0155   -0.0008 H   0  0  0  0  0
   -0.7626    2.2753    0.0004 H   0  0  0  0  0
    1.6646    2.5854    0.0008 H   0  0  0  0  0
    3.3072   -1.6016    0.0014 H   0  0  0  0  0
    3.6420    1.6099    0.0003 H   0  0  0  0  0
  1 10  1  0  0  0
  1 25  1  0  0  0
  2 12  1  0  0  0
  2 26  1  0  0  0
  3  4  1  0  0  0
  3  5  1  0  0  0
  3  6  1  0  0  0
  3  7  1  0  0  0
  4  8  2  0  0  0
  4  9  1  0  0  0
  5 13  1  0  0  0
  5 14  1  0  0  0
  5 15  1  0  0  0
  6 16  1  0  0  0
  6 17  1  0  0  0
  6 18  1  0  0  0
  7 19  1  0  0  0
  7 20  1  0  0  0
  7 21  1  0  0  0
  8 10  1  0  0  0
  8 22  1  0  0  0
  9 11  2  0  0  0
  9 23  1  0  0  0
 10 12  2  0  0  0
 11 12  1  0  0  0
 11 24  1  0  0  0
M  END
$$$$
77547
 OpenBabel06141215043D

 23 23  0  0  0  0  0  0  0  0999 V2000
    2.3884   -0.2970   -0.1384 O   0  0  0  0  0
   -3.2192    1.5258   -0.4824 O   0  0  0  0  0
   -3.7834   -1.1607   -0.0495 O   0  0  0  0  0
    1.8487    1.8156    0.5723 O   0  0  0  0  0
    0.1309    0.2088    0.1541 C   0  0  0  0  0
   -0.9021    1.1012   -0.1328 C   0  0  0  0  0
   -0.1526   -1.1395    0.3719 C   0  0  0  0  0
   -2.2186    0.6452   -0.2019 C   0  0  0  0  0
   -2.5019   -0.7032    0.0159 C   0  0  0  0  0
   -1.4689   -1.5956    0.3028 C   0  0  0  0  0
    1.5033    0.6843    0.2279 C   0  0  0  0  0
    3.7763    0.0551   -0.1042 C   0  0  0  0  0
    4.5990   -1.1400   -0.5356 C   0  0  0  0  0
   -0.6911    2.1539   -0.3063 H   0  0  0  0  0
    0.6293   -1.8559    0.6101 H   0  0  0  0  0
   -1.6763   -2.6480    0.4773 H   0  0  0  0  0
    3.9560    0.8942   -0.7853 H   0  0  0  0  0
    4.0529    0.3471    0.9149 H   0  0  0  0  0
    5.6671   -0.9058   -0.5207 H   0  0  0  0  0
    4.4147   -1.9934    0.1253 H   0  0  0  0  0
    4.3200   -1.4551   -1.5465 H   0  0  0  0  0
   -4.0618    1.0392   -0.4904 H   0  0  0  0  0
   -3.7877   -2.1170    0.1277 H   0  0  0  0  0
  1 11  1  0  0  0
  1 12  1  0  0  0
  2  8  1  0  0  0
  2 22  1  0  0  0
  3  9  1  0  0  0
  3 23  1  0  0  0
  4 11  2  0  0  0
  5  6  2  0  0  0
  5  7  1  0  0  0
  5 11  1  0  0  0
  6  8  1  0  0  0
  6 14  1  0  0  0
  7 10  2  0  0  0
  7 15  1  0  0  0
  8  9  2  0  0  0
  9 10  1  0  0  0
 10 16  1  0  0  0
 12 13  1  0  0  0
 12 17  1  0  0  0
 12 18  1  0  0  0
 13 19  1  0  0  0
 13 20  1  0  0  0
 13 21  1  0  0  0
M  END
$$$$
9064
 OpenBabel06141215043D

 35 37  0  0  0  0  0  0  0  0999 V2000
    0.4056    0.6852   -0.3567 O   0  0  0  0  0
   -0.6774   -2.8272    0.0639 O   0  0  0  0  0
    4.3934   -1.9411    0.4537 O   0  0  0  0  0
    4.6486    2.7719   -0.1473 O   0  0  0  0  0
   -4.1299    0.9790    2.1223 O   0  0  0  0  0
   -5.8277    0.7778   -0.0685 O   0  0  0  0  0
    0.0772   -1.6546    0.3517 C   0  0  0  0  0
   -0.3381   -0.5205   -0.5960 C   0  0  0  0  0
    1.5584   -1.9631    0.1509 C   0  0  0  0  0
    2.3661   -0.7033    0.0709 C   0  0  0  0  0
    1.7552    0.5287   -0.1865 C   0  0  0  0  0
   -1.8080   -0.1719   -0.4515 C   0  0  0  0  0
    3.7578   -0.7555    0.2274 C   0  0  0  0  0
    2.5213    1.6960   -0.2476 C   0  0  0  0  0
   -2.3033    0.2482    0.7808 C   0  0  0  0  0
   -2.6566   -0.2741   -1.5515 C   0  0  0  0  0
    4.5224    0.4089    0.1541 C   0  0  0  0  0
    3.9038    1.6348   -0.0794 C   0  0  0  0  0
   -3.6545    0.5681    0.9138 C   0  0  0  0  0
   -4.0077    0.0457   -1.4185 C   0  0  0  0  0
   -4.5067    0.4668   -0.1860 C   0  0  0  0  0
   -0.0919   -1.3767    1.3993 H   0  0  0  0  0
   -0.1546   -0.8269   -1.6358 H   0  0  0  0  0
    1.7034   -2.5410   -0.7711 H   0  0  0  0  0
    1.8997   -2.5978    0.9780 H   0  0  0  0  0
    2.0345    2.6508   -0.4329 H   0  0  0  0  0
   -1.6415    0.3400    1.6382 H   0  0  0  0  0
   -0.3756   -3.5253    0.6699 H   0  0  0  0  0
   -2.2827   -0.6009   -2.5179 H   0  0  0  0  0
    5.6018    0.3689    0.2791 H   0  0  0  0  0
   -4.6605   -0.0374   -2.2834 H   0  0  0  0  0
    5.3492   -1.7810    0.5349 H   0  0  0  0  0
    4.0583    3.5263   -0.3156 H   0  0  0  0  0
   -3.3995    0.9880    2.7646 H   0  0  0  0  0
   -6.2610    0.6492   -0.9297 H   0  0  0  0  0
  1  8  1  0  0  0
  1 11  1  0  0  0
  2  7  1  0  0  0
  2 28  1  0  0  0
  3 13  1  0  0  0
  3 32  1  0  0  0
  4 18  1  0  0  0
  4 33  1  0  0  0
  5 19  1  0  0  0
  5 34  1  0  0  0
  6 21  1  0  0  0
  6 35  1  0  0  0
  7  8  1  0  0  0
  7  9  1  0  0  0
  7 22  1  0  0  0
  8 12  1  0  0  0
  8 23  1  0  0  0
  9 10  1  0  0  0
  9 24  1  0  0  0
  9 25  1  0  0  0
 10 11  2  0  0  0
 10 13  1  0  0  0
 11 14  1  0  0  0
 12 15  2  0  0  0
 12 16  1  0  0  0
 13 17  2  0  0  0
 14 18  2  0  0  0
 14 26  1  0  0  0
 15 19  1  0  0  0
 15 27  1  0  0  0
 16 20  2  0  0  0
 16 29  1  0  0  0
 17 18  1  0  0  0
 17 30  1  0  0  0
 19 21  2  0  0  0
 20 21  1  0  0  0
 20 31  1  0  0  0
M  END
$$$$
9971251
 OpenBabel06141215043D

 43 46  0  0  0  0  0  0  0  0999 V2000
   -5.2062   -1.0265   -0.1972 O   0  0  0  0  0
    4.2276    1.8371    0.3771 O   0  0  0  0  0
    5.6364   -0.5208    0.2887 O   0  0  0  0  0
   -2.1785    0.6732   -0.3250 C   0  0  0  0  0
   -2.8773   -0.5444    0.3157 C   0  0  0  0  0
   -0.6961    0.7156    0.0413 C   0  0  0  0  0
   -0.0128   -0.5603   -0.5422 C   0  0  0  0  0
   -2.2769   -1.8040   -0.2989 C   0  0  0  0  0
   -3.0862    1.8483    0.0204 C   0  0  0  0  0
   -0.7499   -1.8530   -0.0954 C   0  0  0  0  0
    0.0162    1.9540   -0.5047 C   0  0  0  0  0
   -4.3048   -0.2077   -0.0756 C   0  0  0  0  0
   -4.4877    1.2887   -0.2661 C   0  0  0  0  0
   -2.8486   -0.6098    1.8541 C   0  0  0  0  0
    1.4909   -0.5492   -0.2827 C   0  0  0  0  0
    1.4523    1.9939    0.0096 C   0  0  0  0  0
    2.1718    0.6693   -0.0679 C   0  0  0  0  0
    2.2478   -1.7329   -0.3384 C   0  0  0  0  0
    3.5632    0.6676    0.1345 C   0  0  0  0  0
    3.6307   -1.7191   -0.1442 C   0  0  0  0  0
    4.2882   -0.5198    0.0968 C   0  0  0  0  0
   -2.2319    0.5742   -1.4232 H   0  0  0  0  0
   -0.5871    0.7265    1.1335 H   0  0  0  0  0
   -0.1107   -0.5162   -1.6382 H   0  0  0  0  0
   -2.4975   -1.8411   -1.3739 H   0  0  0  0  0
   -2.7347   -2.7029    0.1318 H   0  0  0  0  0
   -2.8847    2.7313   -0.5939 H   0  0  0  0  0
   -2.9860    2.1428    1.0706 H   0  0  0  0  0
   -0.5253   -2.0580    0.9587 H   0  0  0  0  0
   -0.3773   -2.7152   -0.6605 H   0  0  0  0  0
   -0.4940    2.8737   -0.1977 H   0  0  0  0  0
    0.0116    1.9371   -1.6022 H   0  0  0  0  0
   -4.7835    1.4793   -1.3018 H   0  0  0  0  0
   -5.2293    1.6854    0.4305 H   0  0  0  0  0
   -1.8364   -0.6983    2.2569 H   0  0  0  0  0
   -3.3122    0.2669    2.3188 H   0  0  0  0  0
   -3.4152   -1.4807    2.2061 H   0  0  0  0  0
    1.4410    2.3180    1.0582 H   0  0  0  0  0
    1.9832    2.7528   -0.5780 H   0  0  0  0  0
    1.7789   -2.6910   -0.5414 H   0  0  0  0  0
    4.1867   -2.6519   -0.1870 H   0  0  0  0  0
    3.6178    2.5317    0.6692 H   0  0  0  0  0
    5.9242    0.3961    0.4410 H   0  0  0  0  0
  1 12  2  0  0  0
  2 19  1  0  0  0
  2 42  1  0  0  0
  3 21  1  0  0  0
  3 43  1  0  0  0
  4  5  1  0  0  0
  4  6  1  0  0  0
  4  9  1  0  0  0
  4 22  1  0  0  0
  5  8  1  0  0  0
  5 12  1  0  0  0
  5 14  1  0  0  0
  6  7  1  0  0  0
  6 11  1  0  0  0
  6 23  1  0  0  0
  7 10  1  0  0  0
  7 15  1  0  0  0
  7 24  1  0  0  0
  8 10  1  0  0  0
  8 25  1  0  0  0
  8 26  1  0  0  0
  9 13  1  0  0  0
  9 27  1  0  0  0
  9 28  1  0  0  0
 10 29  1  0  0  0
 10 30  1  0  0  0
 11 16  1  0  0  0
 11 31  1  0  0  0
 11 32  1  0  0  0
 12 13  1  0  0  0
 13 33  1  0  0  0
 13 34  1  0  0  0
 14 35  1  0  0  0
 14 36  1  0  0  0
 14 37  1  0  0  0
 15 17  2  0  0  0
 15 18  1  0  0  0
 16 17  1  0  0  0
 16 38  1  0  0  0
 16 39  1  0  0  0
 17 19  1  0  0  0
 18 20  2  0  0  0
 18 40  1  0  0  0
 19 21  2  0  0  0
 20 21  1  0  0  0
 20 41  1  0  0  0
M  END
$$$$
